# Supplementary material for: Refinement of evolutionary medicine predictions based on clinical evidence for the manifestations of Mendelian diseases
Source: Sci Rep. 2019 Dec 9;9:18577. doi: 10.1038/s41598-019-54976-4 (PMC6901466; doi:10.1038/s41598-019-54976-4)
Supplement: Supplementary file 2 — Supplementary Appendix 2 [file 41598_2019_54976_MOESM2_ESM.xlsx]

## Sheet: Heading
Supplementary Appendix 2 for
Title: Refinement of evolutionary medicine predictions based on clinical evidence for the manifestations of Mendelian diseases
Authors: Daniela Šimčíková1, Petr Heneberg1*.
Affiliation: 1Charles University, Third Faculty of Medicine, Prague, Czech Republic.
*Correspondence to: Petr Heneberg, Third Faculty of Medicine, Charles University, Ruská 87, CZ-100 00 Prague, Czech Republic, Tel: ++420 – 775 311 177, Fax: ++420 – 267 162 710, E-mail: petr.heneberg@lf3.cuni.cz.
This file includes:
Tables S1 to S11

## Sheet: Tab S1
S.E. . . . . Mean	Primates	Mammalia	Reptilia	Amphibia	Aves	Euteleostomi	Chondrichthyes
Primates		0.005	0.014	0.027	0.018	0.053	0.050
Mammalia	0.016		0.014	0.028	0.018	0.053	0.051
Reptilia	0.085	0.088		0.028	0.014	0.054	0.052
Amphibia	0.157	0.160	0.181		0.029	0.057	0.052
Aves	0.117	0.119	0.098	0.201		0.056	0.054
Euteleostomi	0.443	0.448	0.471	0.435	0.489		0.059
Chondrichthyes	0.468	0.472	0.492	0.488	0.509	0.493

## Sheet: Tab S2
S.E. . . . . Mean	Primates	Mammalia	Aves	Reptilia	Teleostei	Chondrichthyes	Coelacanthiformes	Amphibia	Brachiopoda	Gastropoda	Mollusca	Echinozoa	Arachnida	Insecta
Primates		0.003	0.009	0.010	0.015	0.023	0.019	0.019	0.095	0.071	0.084	0.087	0.091	0.111
Mammalia	0.009		0.008	0.009	0.015	0.022	0.017	0.019	0.095	0.071	0.085	0.087	0.089	0.110
Aves	0.025	0.027		0.004	0.016	0.021	0.016	0.018	0.096	0.071	0.087	0.089	0.088	0.112
Reptilia	0.037	0.039	0.017		0.016	0.022	0.017	0.018	0.095	0.071	0.087	0.087	0.088	0.109
Teleostei	0.084	0.089	0.086	0.095		0.023	0.018	0.022	0.095	0.075	0.082	0.087	0.088	0.109
Chondrichthyes	0.145	0.141	0.137	0.147	0.158		0.020	0.027	0.092	0.072	0.086	0.081	0.087	0.103
Coelacanthiformes	0.098	0.092	0.085	0.093	0.106	0.122		0.021	0.094	0.072	0.081	0.086	0.088	0.106
Amphibia	0.110	0.112	0.097	0.106	0.136	0.186	0.118		0.097	0.072	0.085	0.090	0.088	0.110
Brachiopoda	0.781	0.779	0.791	0.793	0.796	0.761	0.765	0.804		0.079	0.084	0.115	0.104	0.118
Gastropoda	0.627	0.627	0.635	0.634	0.665	0.639	0.638	0.633	0.695		0.074	0.092	0.089	0.110
Mollusca	0.759	0.764	0.784	0.782	0.760	0.769	0.726	0.770	0.725	0.669		0.092	0.102	0.125
Echinozoa	0.814	0.817	0.818	0.811	0.806	0.742	0.807	0.826	1.005	0.848	0.843		0.096	0.115
Arachnida	0.794	0.789	0.777	0.780	0.789	0.781	0.775	0.773	0.910	0.817	0.910	0.865		0.115
Insecta	1.011	1.006	1.003	0.991	1.016	0.941	0.977	0.998	1.083	1.029	1.197	1.064	1.037

## Sheet: Tab S3
				EVmutation						SNAP2
				Disease-associated		No phenotype-associated				Disease-associated		No phenotype-associated
Domain	Disease-associated variations	No phenotype-associated variations	Ratio of disease- vs no phenotype-associated variations	Median	SD	Median	SD	P (t-test with Bonferonni’s correction at n=28)	Difference of medians	Median	SD	Median	SD	p (t-test with Bonferonni’s correction at n=28)	Difference of medians
Trypsin	588	65	9.04615	-6.231	2.266	-2.96	2.739	<0.05	-3.271	64	43.985	-38	55.512	<0.05	102
Hexokinase	494	49	10.0816	-5.86	1.867	-2.98	2.256	<0.05	-2.88	46	50.58	-47	52.44	<0.05	93
Alpha galactosidase A	434	20	21.7	-6.67	2.023	-4.08	2.754	<0.05	-2.59	84	46.958	10	69.661	<0.05	74
Protein tyrosine kinase	311	204	1.52451	-7.009	1.781	-3.685	2.305	<0.05	-3.324	65	34.464	-7	53.289	<0.05	72
Aspartate/ornithine carbamoyltransferase, carbamoyl-P binding domain	252	44	5.72727	-7.233	2.046	-3.881	2.391	<0.05	-3.352	64	51.113	-57	60.623	<0.05	121
Ligand-binding domain of nuclear hormone receptor	205	60	3.41667	-5.503	2.074	-3.605	2.006	<0.05	-1.898	2	45.739	-0.5	48.45	n.s.	2.5
Sulfatase	174	62	2.80645	-7.122	1.931	-4.577	2.554	<0.05	-2.545	68	30.836	-28	47.514	<0.05	96
Glucose-6-phosphate dehydrogenase	165	68	2.42647	-6.199	1.929	-3.498	2.533	<0.05	-2.701	37	55.004	-52	60.751	<0.05	89
Protein kinase domain	141	152	0.927632	-7.535	2.514	-3.665	2.476	<0.05	-3.87	73	44.553	-6	52.903	<0.05	79
SH2 domain	96	35	2.74286	-6.217	1.996	-4.098	1.716	<0.05	-2.119	65	32.028	-1	49.54	<0.05	66
GTP cyclohydrolase I	94	26	3.61538	-7.3	2.095	-4.225	2.598	<0.05	-3.075	70	37.842	-19.5	63.765	<0.05	89.5
Dehydrogenase E1 component	71	26	2.73077	-6.956	1.643	-3.24	1.519	<0.05	-3.716	64	36.921	-66.5	52.575	<0.05	130.5
Globin	42	77	0.545455	-4.645	2.188	-4.82	2.036	n.s.	0.175	38.5	35.198	33	34.562	n.s.	5.5
Protein-tyrosine phosphatase	41	40	1.025	-5.676	1.219	-3.756	2.134	<0.05	-1.92	54	47.169	-27.5	56.054	<0.05	81.5
Coproporphyrinogen III oxidase	32	76	0.421053	-7.26	1.677	-4.195	2.705	<0.05	-3.065	66.5	39.914	5.5	65.722	<0.05	61
Ferric reductase NAD binding domain	28	17	1.64706	-8.05	1.601	-3.127	2.429	<0.05	-4.923	69	51.417	-79	61.021	<0.05	148
EGF-like domain	76	9	8.44444	-7.203	3.549	-1.04	1.44	<0.05		58	40.306	-24	52.778	<0.05
Coagulation factor Xa inhibitory site	74	7	10.5714	-7.041	3.261	-4.79	3.65	n.s.		59.5	40.415	21	56.807	n.s.
Dual specificity phosphatase	56	19	2.94737	-7.175	1.901	-3.58	2.649	<0.05		74.5	39.496	-28	63.722	<0.05
Doublecortin	42	6	7	-6.619	1.949	-2.866	1.686	<0.05		57	23.236	-41.5	46.788	<0.05
activin types I and II receptor domain	28	15	1.86667	-9.28	2.78	-3.63	2.711	<0.05		65.5	35.785	1	32.916	<0.05
FG-GAP repeat	12	22	0.545455	-4.757	1.928	-3.975	2.128	n.s.		64	20.352	61	57.27	n.s.
BTK-type zinc finger	8	5	1.6	-10.587	0.978	-2.515	1.675	<0.05		83	6.357	-64	49.742	<0.05
E1-E2 ATPase	7	19	0.368421	-7.242	1.346	-4.826	2.069	n.s.		94	12.536	1	46.072	<0.05
Filamin/ABP280 repeat	6	97	0.0618557	-7.179	2.924	-4.045	2.289	n.s.		38	45.568	-11	48.945	n.s.
EF hand	3	13	0.230769	-8.845	0.829	-3.264	3.014	n.s.		79	12.22	13	42.278	n.s.
FAD binding domain	6	1	6	N/D	N/D	N/D	N/D	N/D		N/D	N/D	N/D	N/D	N/D
Outside domains	115	70	1.64286	-5.312	2.502	-3.339	1.888	<0.05	-1.973	35	49.486	-12	52.136	<0.05	47
In any domains	4431	2023	2.19031	-6.602	2.214	-3.88	2.426	<0.05	-2.722	62	46.277	-9	56.203	<0.05	71

## Sheet: Tab S4
			EVmutation							SNAP2
			Disease-associated			No phenotype-associated				Disease-associated			No phenotype-associated
Enzyme class	N (Disease-associated variations)	N (No phenotype-associated variations)	Median	SD	Outcomes of Dunn’s post-tests (vs non-enzymatic)	Median	SD	Outcomes of Dunn’s post-tests (vs non-enzymatic)	Difference of medians	Median	SD	Outcomes of Dunn’s post-tests (vs non-enzymatic)	Median	SD	Outcomes of Dunn’s post-tests (vs non-enzymatic)	Difference of medians
EC1	305	190	-6.607	1.865	n.s.	-3.716	2.483	DNT	-2.891	55	51.579	<0.05	-47.5	63.207	DNT	102.5
EC2	1472	569	-6.833	2.136	<0.05	-3.63	2.353	n.s.	-3.203	61	47.193	<0.05	-18	55.681	DNT	79
EC3	1684	440	-6.559	2.331	DNT	-3.686	2.556	DNT	-2.873	67	43.561	<0.05	-26	56.524	<0.05	93
EC4	65	97	-7.57	2.199	<0.05	-4.65	2.526	DNT	-2.92	62	49.059	n.s.	-31	63.914	n.s.	93
Non-enzymatic	1020	797	-6.097	2.236	N/A	-4.052	2.314	N/A	-2.045	51	46.608	N/A	9	50.547	N/A	42
n.s. = not significant at α = 0.05; DNT = do not test; N/A = not applicable

## Sheet: Tab S5
			Mean				SD				Max				Min				Normality Test (Shapiro-Wilk)				3. vs 1.	All Pairwise Multiple Comparison Procedures (Dunn's Method in case of Kruskal-Wallis, or Tukey in case of ANOVA):
																			F or H	One-Way ANOVA (or Kruskal Walis One-Way ANOVA on Ranks in case normality test failed)			3. vs 2.	P values <0.05
																			P	One-Way ANOVA (or Kruskal Walis One-Way ANOVA on Ranks in case normality test failed)			2. vs 1.	Performed only in case the main test returned significant differences
Gene	Phenotype	N	EV score	SNAP2 score	PoPMuSiC 2.1 score	GV	EV score	SNAP2 score	PoPMuSiC 2.1 score	GV	EV score	SNAP2 score	PoPMuSiC 2.1 score	GV	EV score	SNAP2 score	PoPMuSiC 2.1 score	GV	EV score	SNAP2 score	PoPMuSiC 2.1 score	GV	EV score	SNAP2 score	PoPMuSiC 2.1 score	GV	Note
AR	Androgen insensitivity syndrome	165	-5.536	-8.491	1.18	0	2.141	41.178	0.887	0	1.165	82	5.64	0	-9.742	-86	-0.76	0	<0.05	<0.05	<0.05	<0.05	<0.05	N/A	<0.05	N/A
	Partial. manif. of androgen insensitivity syndrome	6	-4.607	-13.667	0.983	0	0.544	57.392	0.752	0	-4.02	58	2.31	0	-5.397	-84	0.03	0	27.816	2.663	9.32	0	n.s.	N/A	n.s.	N/A
	No phenotype	17	-2.507	-24.471	0.659	0	1.805	44.748	0.836	0	1.129	38	3.4	0	-5.772	-75	-0.31	0	<0.001	0.264	0.009	1	n.s.	N/A	n.s.	N/A
ATP7A	Menkes syndrome	12	-7.106	71	1.226	0	1.555	48.653	1.02	0	-3.586	98	2.93	0	-9.427	-58	-0.4	0	0.708 but equal variance test <0.05	<0.05	<0.05	<0.05	<0.05	<0.05	N/A	N/A
	Occipital horn syndrome	2	-6.358	33.5	0.145	0	0.308	86.974	0.474	0	-6.141	95	0.48	0	-6.576	-28	-0.19	0	15.106	20.916	4.16	5.616	n.s.	n.s.	N/A	N/A
	No phenotype	115	-4.252	-11.661	0.735	18.149	2.592	57.985	0.803	38.545	1.58	85	3.08	212.97	-11.812	-97	-0.61	0	<0.001	<0.001	0.125	0.06	n.s.	n.s.	N/A	N/A
BMPR2	Pulmonary arterial hypertension	70	-7.17	54.243	1.405	0.836	2.53	38.437	1.02	4.912	-1.2	96	4.23	29.27	-11.22	-57	-0.28	0	0.250 but equal variance test <0.05	<0.05	<0.05	<0.05	<0.05	<0.05	<0.05	N/A
	N/A																		49.337	37.528	16.502	3.263	N/A	N/A	N/A	N/A
	No phenotype	79	-4.018	6.329	0.758	6.466	2.116	47.598	0.747	24.019	1.63	90	3.21	157.49	-10.66	-80	-0.3	0	<0.001	<0.001	<0.001	0.071	N/A	N/A	N/A	N/A
BTK	Agammaglobulinaemia	212	-7.286	60.127	1.513	18.09	1.586	29.875	1.053	62.187	-3.669	98	4.55	245.62	-10.77	-82	-0.79	0	0.072 & 0.437	<0.05	<0.05	<0.05	<0.05	<0.05	<0.05	N/A
	Partial. manif. Agammaglobulinaemia	4	-7.025	61.25	0.86	0	1.633	22.574	0.534	0	-4.877	94	1.61	0	-8.542	43	0.43	0	79.975	63.177	31.797	5.424	<0.05	<0.05	n.s.	N/A
	No phenotype	30	-3.311	-33.7	0.494	17.312	1.784	45.68	0.599	42.814	-0.565	70	2.24	208.63	-6.845	-91	-0.22	0	<0.001	<0.001	<0.001	0.066	n.s.	n.s.	n.s.	N/A
CD40LG	Hyper-IgM syndrome	46	-6.839	62.543	1.771	22.972	2.433	32.602	1.696	37.214	-2.454	96	5.07	109.21	-10.137	-54	-1.01	0	<0.05	<0.05	0.059 but <0.050	<0.05	<0.05	<0.05	<0.05	<0.05
	N/A																		30.383	24.755	6.882	18.712	N/A	N/A	N/A	N/A
	No phenotype	20	-2.149	-10.85	0.551	78.597	2.058	51.332	0.592	48.178	2.345	85	1.81	157.56	-5.397	-79	-0.43	0	<0.001	<0.001	0.009	<0.001	N/A	N/A	N/A	N/A
CDKL5	Epileptic encephalopathy or similar phenotypes	50	-7.542	72.04	1.546	0	2.032	22.02	1.189	0	-0.509	98	4.21	0	-10.452	-15	-0.29	0	<0.05	<0.05	<0.05	<0.05	<0.05	<0.05	<0.05	n.s.
	N/A																		26.423	29.029	10.364	7.349	N/A	N/A	N/A	N/A
	No phenotype	21	-3.232	4.857	0.614	8.515	3.205	48.957	0.804	21.85	3.81	88	2.4	74.82	-9.324	-67	-0.24	0	<0.001	<0.001	<0.001	0.007	N/A	N/A	N/A	N/A
CPOX	Coproporphyria	32	-6.973	52.25	0.937	9.359	1.677	39.914	0.974	28.243	-3.79	95	2.95	125.13	-9.48	-35	-1.55	0	<0.05	<0.05	<0.05	<0.05	<0.05	<0.05	N/A	n.s.
	N/A																		24.114	19.411	0.246	4.847	N/A	N/A	N/A	N/A
	No phenotype	77	-4.271	-8.403	0.896	26.82	2.691	66.05	0.726	43.255	3.59	95	3.15	155.16	-9.16	-97	-0.21	0	<0.001	<0.001	0.62	0.028	N/A	N/A	N/A	N/A
CYBB	Chronic granulomatous disease	34	-7.594	59.235	1.603	4.823	1.56	48.357	1.282	19.586	-3.33	95	4.94	99.13	-9.188	-92	-0.22	0	<0.05	<0.05	<0.05	<0.05	<0.05	<0.05	<0.05	n.s.
	N/A																		25.988	23.6	5.373	6.982	N/A	N/A	N/A	N/A
	No phenotype	18	-3.461	-45.611	0.872	26.443	2.402	60.181	1.173	40.784	0.383	63	3.91	111.67	-7.384	-98	-0.05	0	<0.001	<0.001	0.02	0.008	N/A	N/A	N/A	N/A
DCX	Lissencephaly, X-linked, 1	49	-6.439	58.633	1.204	1.709	1.936	22.988	1.112	8.977	-1.465	98	4.29	57.75	-9.646	-15	-0.08	0	<0.05	0.630 but <0.050	<0.05	<0.05	<0.05	<0.05	N/A	n.s.
	N/A																		16.537	17.784	0.385	9.987	N/A	N/A	N/A	N/A
	No phenotype	8	-2.483	-34.875	0.821	40.149	1.782	40.463	0.706	66.64	-0.242	43	1.96	168.08	-4.436	-81	-0.24	0	<0.001	<0.001	0.535	0.002	N/A	N/A	N/A	N/A
DMD	Muscular dystrophy, Duchenne	9	-8.783	70.889	2.047	27.539	0.885	13.615	1.069	82.617	-7.29	87	3.93	247.85	-9.964	50	0.1	0	0.069 and 0.187	<0.05	<0.05	<0.05	<0.05	<0.05	n.s.	N/A
	Muscular dystrophy, Becker	16	-7.076	66.563	2.229	32.098	2.573	19.228	1.164	80.194	1.147	89	4.67	247.85	-9.149	9	0.62	0	13.713	15.229	11.018	0.268	<0.05	<0.05	<0.05	N/A
	No phenotype	44	-4.878	33.386	1.286	27.09	2.354	42.537	0.98	74.538	0.422	86	3.95	234.99	-9.348	-69	0.01	0	<0.001	<0.001	0.004	0.875	n.s.	n.s.	n.s.	N/A
EDA	Ectodermal dysplasia, hypohidrotic	61	-6.791	29.311	1.499	0.945	2.417	42.375	1.352	5.175	-2.373	92	4.69	28.82	-11.151	-69	-1.27	0	<0.05	<0.05	0.063 but <0.05	<0.05	<0.05	N/A	<0.05	N/A
	N/A																		17.588	0.124	7.804	0.532	N/A	N/A	N/A	N/A
	No phenotype	16	-3.628	29.625	0.534	0	2.215	30.958	0.845	0	-1.486	84	2.56	0	-8.318	-33	-1.3	0	<0.001	0.725	0.005	0.466	N/A	N/A	N/A	N/A
ELANE	Neutropaenia, congenital	95	-6.557	58.211	1.845	33.069	2.178	38.038	1.229	44.647	-0.32	96	5.35	174.65	-11.75	-85	-0.49	0	<0.05	<0.05	0.053 and 0.226	<0.05	<0.05	<0.05	<0.05	<0.05
	Neutropenia, cyclic	17	-6.209	38	1.083	39.043	2.45	41.302	1.308	47.717	-0.97	85	3.83	125.46	-9.82	-75	-1.36	0	21.189	23.798	7.337	9.894	<0.05	n.s.	n.s.	n.s.
	No phenotype	12	-2.636	-27.917	0.638	100.265	2.059	57.389	0.761	80.957	0.23	76	2.2	234.99	-5.91	-95	-0.16	0	<0.001	<0.001	<0.001	0.007	n.s.	n.s.	<0.05	n.s.
F9	Haemophilia B	533	-6.361	49.251	1.332	10.862	2.652	41.182	1.028	28.329	2.925	95	5.09	168.08	-12.933	-96	-1.37	0	0.112 and 0.424	<0.05	<0.05	<0.05	n.s.	n.s.	n.s.	n.s.
	Trombophilia	1	-1.755	-22	0.16	44.91													47.914	47.176	16.647	45.236	N/A	N/A	N/A	N/A
	No phenotype	26	-2.801	-36.192	0.633	58.002	2.357	50.924	0.662	54.115	1.506	64	2.14	173.05	-8.258	-96	-0.31	0	<0.001	<0.001	<0.001	<0.001	N/A	N/A	N/A	N/A
FHL1	Reducing body myopathy	15	-9.243	80.8	0.952	0	0.996	4.346	0.564	0	-7.023	86	2.1	0	-11.301	71	0.15	0	<0.05	<0.05	0.116 and 0.721	<0.05	<0.05	<0.05	n.s.	N/A
	Various other myopathies	4	-9	86.25	2.27	0	0.995	3.403	0.902	0	-8.21	89	3.3	0	-10.448	82	1.15	0	21.869	20.834	12.523	5.603	n.s.	<0.05	<0.05	N/A
	No phenotype	23	-4.32	9.304	0.539	26.173	2.662	54.479	0.653	48.463	-0.357	88	2.5	126.46	-10.607	-85	-0.25	0	<0.001	<0.001	<0.001	0.061	n.s.	n.s.	<0.05	N/A
FLNA	Heterotopia, periventricular	15	-5.658	40.467	1.103	0	2.296	33.698	0.908	0	-1.839	83	3.01	0	-9.801	-35	-0.23	0					<0.05	n.s.	n.s.	N/A
	Other FLNA-associated malformations	6	-6.78	50.667	1.68	0	1.495	16.813	0.892	0	-4.87	78	2.84	0	-8.911	37	0.61	0					<0.05	n.s.	n.s.	N/A
	Otopalatodigital syndrome 2	10	-5.512	36.5	0.916	0	0.995	34.112	0.45	0	-4.44	71	1.59	0	-7.423	-35	0.32	0					n.s.	n.s.	n.s.	N/A
	All the above	31	-5.828	41.161	1.155	0	1.833	30.849	0.808	0	-1.839	83	3.01	0	-9.801	-35	-0.23	0	0.087 and 0.470	<0.05	<0.05	<0.05	<0.05	n.s.	<0.05	n.s.
	Otopalatodigital syndrome 1	5	-5.204	44.2	0.736	0	1.689	35.11	0.503	0	-3.432	77	1.39	0	-7.337	-4	0.24	0	9.814	23.252	10.269	7.122	n.s.	n.s.	n.s.	n.s.
	No phenotype	115	-3.916	-3.704	0.652	8.898	2.273	48.569	0.625	22.247	1.816	84	2.9	99.88	-11.334	-92	-0.79	0	<0.001	<0.001	0.006	0.028	n.s.	n.s.	n.s.	n.s.
G6PD	Glucose-6-phosphate dehydrogenase deficiency	168	-6.082	21.185	0.984	4.409	1.916	54.879	0.806	16.225	-0.778	93	3.75	126.14	-10.292	-94	-0.21	0	0.688 but <0.05	<0.05	<0.05	<0.05	<0.05	<0.05	<0.05	<0.05
	N/A																		48.178	35.589	14.361	35.2	N/A	N/A	N/A	N/A
	No phenotype	68	-3.51	-33.868	0.605	34.882	2.533	60.751	0.788	53.976	2.037	90	3.23	193.5	-8.661	-98	-0.37	0	<0.001	<0.001	<0.001	<0.001	N/A	N/A	N/A	N/A
GCK	GCK-MODY	483	-5.943	33.46	1.337	3.658	1.813	49.388	1.024	17.98	3.23	94	5.29	189.83	-9.92	-98	-1.44	0	<0.05	<0.05	<0.05	<0.05	<0.05	<0.05	<0.05	n.s.
	Persistent hyperinsulinemic hypoglycemia of infancy	17	-3.258	-35.647	0.717	1.742	1.642	43.135	0.58	7.181	0.26	38	2.02	29.61	-6.2	-95	-0.15	0	89.548	80.251	23.45	41.658	n.s.	n.s.	n.s.	n.s.
	No phenotype	50	-3.088	-37.82	0.774	25.089	2.233	52.241	0.721	44.951	2.12	83	3.22	155.16	-9.37	-98	-0.37	0	<0.001	<0.001	<0.001	<0.001	<0.05	<0.05	<0.05	n.s.
GCH1	Dystonia, DOPA-responsive	94	-6.995	58.734	1.365	3.402	2.095	37.842	1.048	18.093	-0.1	98	4.45	162.52	-10.45	-91	-0.37	0	0.178 and 0.242	<0.05	<0.05	<0.05	<0.05	<0.05	<0.05	n.s.
	GTPCI deficiency	7	-5.434	19.714	1.094	12.801	2.597	61.508	0.742	23.557	-2.14	86	2.76	60	-9.58	-87	0.62	0	15.506	23.976	14.403	10.381	n.s.	n.s.	n.s.	n.s.
	No phenotype	27	-4.316	-11.148	0.605	15.789	2.651	64.11	0.639	35.124	0.14	87	2.55	162.52	-9.67	-95	-0.3	0	<0.001	<0.001	<0.001	0.006	n.s.	n.s.	n.s.	n.s.
GLA	Fabry disease	443	-6.585	61.052	1.414	10.169	2.017	47.51	1.093	33.268	1.18	99	5.18	206.55	-11.25	-96	-1.63	0	<0.05	<0.05	<0.05	<0.05	<0.05	<0.05	N/A	<0.05
	N/A																		17.862	13.32	3.365	13.448	N/A	N/A	N/A	N/A
	No phenotype	22	-4.376	7.045	1.13	38.494	2.625	66.384	1.208	59.291	0.17	98	3.78	165.34	-10.09	-97	-0.18	0	<0.001	<0.001	0.067	<0.001	N/A	N/A	N/A	N/A
HBB	Erythrocytosis	12	-4.479	20.417	0.668	15.142	1.6	32.033	0.335	30.806	-1.27	64	1.51	95.38	-6.66	-39	0.27	0	0.201 and 0.353	<0.05	<0.05	<0.05	N/A	N/A	N/A	N/A
	Anemia	38	-4.389	35.184	1.241	44.237	2.338	38.765	1.221	54.169	0.51	91	4.62	197.52	-8.55	-55	-0.19	0	0.0607	3.996	1.609	3.314	N/A	N/A	N/A	N/A
	Methemoglobinemia	4	-6.457	58	1.383	0	1.709	20.672	1.03	0	-4.48	78	2.44	0	-8.1	29	0.04	0	N/T	N/T	N/T	N/T	N/A	N/A	N/A	N/A
	Partial. manif. of erythrocytosis	38	-5.285	43.921	1.069	17.478	1.712	29.789	0.734	35.661	-0.63	75	3.51	101.88	-8.25	-73	0.05	0	N/T	N/T	N/T	N/T	N/A	N/A	N/A	N/A
	Partial. manif. of anemia	64	-6.083	57.578	1.472	14.399	1.818	32.137	1.023	31.551	-0.46	85	4.48	143.87	-10.38	-70	-0.28	0	N/T	N/T	N/T	N/T	N/A	N/A	N/A	N/A
	No phenotype	90	-4.534	23.433	0.869	42.603	2.147	37.051	0.797	56.929	3	86	3.24	197.52	-9.08	-62	-0.31	0	0.941	0.136	0.447	0.191	N/A	N/A	N/A	N/A
HDAC8	Cornelia de Lange syndrome	20	-7.112	60.55	1.198	0.243	1.695	28.583	1.155	1.087	-4.231	96	3.36	4.86	-10.133	0	-0.91	0	0.068 and 0.593	<0.05	0.265 but <0.05	<0.05	<0.05	<0.05	N/A	N/A
	N/A																		43.764	24.156	2.977	3.674	N/A	N/A	N/A	N/A
	No phenotype	28	-3.326	-47.321	0.694	18.043	2.118	53.131	0.564	43.909	2.626	86	2.03	204.39	-6.892	-97	-0.35	0	<0.001	<0.001	0.084	0.055	N/A	N/A	N/A	N/A
HMBS	Porphyria, acute intermittent	115	-7.38	49.67	1.313	6.56	2.494	54.1	1.192	21.75	2.2	99	4.91	140.88	-10.97	-98	-1.38	0	<0.05	<0.05	<0.05	<0.05	<0.05	<0.05	<0.05	<0.05
	N/A																		66.468	80.991	14.154	11.436	N/A	N/A	N/A	N/A
	No phenotype	79	-3.91	-41.861	0.705	22.305	2.347	53.783	0.661	44.889	2.86	80	2.65	209.02	-9.77	-98	-0.58	0	<0.001	<0.001	<0.001	<0.001	N/A	N/A	N/A	N/A
HNF4A	MODY	50	-5.655	47.42	0.991	1.956	1.773	35.161	0.805	13.828	-1.2	89	3.2	97.78	-8.96	-59	-0.08	0	<0.05	<0.05	<0.05	<0.05	<0.05	<0.05	n.s.	N/A
	Hypoglycemia	6	-7.005	73.167	1.8	0	0.852	20.183	1.458	0	-6.09	93	3.84	0	-8.16	37	0.53	0	28.412	21.327	9.354	3.194	<0.05	<0.05	n.s.	N/A
	Type 2 diabetes mellitus predisposition	2	-4.735	44	1.58	0	0.474	0	1.344	0	1.19	88	2.77	193.72	-6.93	-89	-0.31	0	N/T	N/T	N/T	N/T	N/A	N/A	N/A	N/A
	No phenotype	51	-3.816	15.157	0.575	9.023	1.908	46.622	0.617	32.432	-4.4	44	2.53	0	-5.07	44	0.63	0	<0.001	<0.001	0.009	0.202	n.s.	n.s.	n.s.	N/A
HPRT1	Lesch-Nyhan syndrome	67	-7.204	45.448	1.526	0.866	1.818	36.6	1.204	7.088	-2.216	94	4.32	58.02	-10.126	-91	-0.6	0	0.183 and 0.257	<0.05	<0.05	<0.05	<0.05	N/A	N/A	n.s.
	Hyperuricaemia only	78	-6.326	31.103	1.451	0.744	2.111	42.787	0.945	6.569	-2.748	93	3.82	58.02	-11.481	-77	-0.49	0	5.636	4.31	2.503	7.085	n.s.	N/A	N/A	n.s.
	No phenotype	6	-5.064	27.333	0.768	12.225	1.692	48.285	1.339	29.945	-2.96	79	3.08	73.35	-7.323	-50	-0.77	0	0.004	0.116	0.286	0.029	<0.05	N/A	N/A	n.s.
HSPB1	Charcot-Marie-Tooth disease, type II	12	-5.911	49.417	0.658	9.648	2.208	27.799	0.805	22.532	-3.5	94	2.18	58.02	-10.1	10	-0.5	0	0.273 and 0.615	0.429 and 0.074	<0.05	<0.05	N/A	<0.05	N/A	N/A
	N/A																		3.56	9.415	0.0808	0.00358	N/A	N/A	N/A	N/A
	No phenotype	31	-4.418	2.323	0.732	9.785	2.369	50.019	0.854	25.466	-0.53	83	3.16	123.03	-9.73	-96	-0.56	0	0.066	0.004	0.776	0.952	N/A	N/A	N/A	N/A
IDS	Mucopolysaccharidosis II	174	-7.455	58.747	1.29	10.863	1.931	30.836	1.256	27.472	-2.784	98	5.4	144.08	-11.83	-79	-1.83	0	0.089 but <0.05	<0.05	<0.05	<0.05	<0.05	<0.05	<0.05	<0.05
	Athrogryposis only	1	-5.625	34	1.13	0													70.401	92.603	17.695	20.503	N/A	N/A	N/A	N/A
	No phenotype	64	-4.145	-20.344	0.633	36.051	2.558	47.283	0.77	51.21	3.304	79	3.34	189.52	-6.025	-57.5	0.16	0	<0.001	<0.001	<0.001	<0.001	N/A	N/A	N/A	N/A
IL2RG	Immunodeficiency, severe combined	36	-6.677	29.917	1.707	32.939	2.143	47.262	1.046	75.01	-1.897	99	4.83	353.86	-9.662	-77	-0.29	0	0.098 and 0.898	0.146 and 0.215	<0.05	<0.05	<0.05	<0.05	<0.05	<0.05
	N/A																		34.461	29.173	22.456	15.049	N/A	N/A	N/A	N/A
	No phenotype	16	-2.84	-40.75	0.322	105.592	2.248	33.294	0.457	76.001	2.036	35	1.66	242.52	-6.989	-84	-0.13	0	<0.001	<0.001	<0.001	<0.001	N/A	N/A	N/A	N/A
ITGA2B	Glanzmann thrombasthenia	38	-6.26	46.474	1.645	25.748	2.703	41.838	1.082	52.482	2.864	91	3.7	233.15	-10.666	-77	0	0	<0.05	<0.05	<0.05	<0.05	<0.05	<0.05	<0.05	<0.05
	N/A																		18.725	21.749	15.775	5.486	N/A	N/A	N/A	N/A
	No phenotype	168	-4.225	4.679	0.892	44.001	2.303	52.736	0.788	55.341	3.405	84	3.8	248.62	-9.381	-95	-0.39	0	<0.001	<0.001	<0.001	0.019	N/A	N/A	N/A	N/A
KIT	Cancer	4	-5.867	18	0.993	0	0.519	28.225	0.237	0	-5.48	57	1.27	0	-6.59	-10	0.79	0	N/T	N/T	N/T	N/T	N/A	N/A	N/A	N/A
	Mastocytosis	4	-5.875	58.5	0.965	0	0.419	27.911	0.602	0	-5.46	91	1.69	0	-6.26	27	0.24	0	N/T	N/T	N/T	N/T	N/A	N/A	N/A	N/A
	Piebaldism	41	-7.041	58.683	1.351	0	1.406	29.925	0.792	0	-3.76	95	3.19	0	-9.01	-51	-0.26	0	compared vs all or vs piebaldism only				<0.05	<0.05	<0.05	n.s.
	All the above	49	-6.85	55.347	1.29	0	1.366	31.166	0.754	0	-3.76	95	3.19	0	-9.01	-51	-0.26	0	0.063 and 0.087	<0.05	<0.05	<0.05	<0.05	<0.05	<0.05	n.s.
	N/A																		40.421	36.684	19.763	15.009	N/A	N/A	N/A	N/A
	No phenotype	31	-4.048	-11.419	0.632	9.355	1.944	51.441	0.578	37.105	-1.18	79	2.58	204.39	-8.54	-91	-0.22	0	<0.001	<0.001	<0.001	<0.001	N/A	N/A	N/A	N/A
MECP2	Rett syndrome	53	-5.525	47.604	0.962	0	2.114	32.324	0.88	0	1.654	95	3.88	0	-9.471	-51	-0.75	0	0.105 and 0.667	0.095 and 0.827	<0.05	<0.05	N/A	<0.05	N/A	N/A
	N/A																		3.956	9.502	0.16	0	N/A	N/A	N/A	N/A
	No phenotype	15	-4.277	18.2	0.85	0	2.265	33.675	0.806	0	-0.0898	89	2.17	0	-8.967	-39	-0.2	0	0.051	0.003	0.69	1	N/A	N/A	N/A	N/A
MSH2	Cancer	114	-6.617	34.263	1.436	11.326	2.316	60.572	1.208	33.336	-0.657	97	5.16	197.43	-10.894	-93	-0.99	0	<0.05	<0.05	<0.05	<0.05	<0.05	<0.05	<0.05	N/A
	N/A																		25.705	25.49	5.942	0.526	N/A	N/A	N/A	N/A
	No phenotype	62	-4.441	-14.677	1.005	10.954	2.708	62.626	1.049	26.523	1.612	87	4.08	109.21	-9.328	-97	-0.49	0	<0.001	<0.001	0.015	0.468	N/A	N/A	N/A	N/A
OTC	Ornithine transcarbamylase deficiency	259	-6.943	45.282	1.378	5.1	2.089	50.965	1.086	17.607	-0.144	99	5.06	118.51	-11.019	-96	-0.65	0	<0.05	<0.05	<0.05	<0.05	<0.05	<0.05	<0.05	n.s.
	N/A																		49.257	47.555	17.834	10.64	N/A	N/A	N/A	N/A
	No phenotype	44	-3.984	-31.705	0.664	24.17	2.391	60.623	0.612	45.073	2.764	82	2.15	144.08	-10.19	-98	-0.32	0	<0.001	<0.001	<0.001	0.001	N/A	N/A	N/A	N/A
PDHA1	Pyruvate dehydrogenase deficiency	71	-6.887	52.845	1.298	2.138	1.643	36.921	0.834	13.003	-2.661	97	3.41	93.77	-9.998	-72	-0.52	0	0.291 and 0.615	0.064 and 0.087	0.144 and 0.084	<0.05	<0.05	<0.05	<0.05	N/A
	N/A																		91.731	107.215	12.58	0.0513	N/A	N/A	N/A	N/A
	No phenotype	27	-3.413	-44.481	0.676	3.086	1.495	52.068	0.589	16.037	-0.747	87	2.08	83.33	-6.08	-97	-0.46	0	<0.001	<0.001	<0.001	0.821	N/A	N/A	N/A	N/A
PROC	Protein C deficiency	177	-5.562	34.876	1.135	47.205	2.514	50.921	0.989	81.383	1.04	95	5.31	353.86	-11.85	-87	-1.56	0	<0.05	<0.05	<0.05	<0.05	<0.05	<0.05	<0.05	<0.05
	N/A																		23.12	26.206	10.819	13.943	N/A	N/A	N/A	N/A
	No phenotype	55	-3.595	-9.182	0.751	78.326	3.215	55.647	1.037	87.073	2.77	87	5.05	353.86	-11.85	-98	-0.7	0	<0.001	<0.001	0.001	<0.001	N/A	N/A	N/A	N/A
PTEN	PTEN hamartoma tumor syndrome	56	-7.086	60.786	1.603	0	1.901	39.496	1.15	0	-2.2	98	4.36	0	-10.56	-72	-0.57	0	0.939 and 0.078	<0.05	0.365 and 0.097	<0.05	<0.05	<0.05	<0.05	N/A
	Partial. manif. of PTEN hamartoma tumor syndrome	4	-3.495	-20.5	0.248	0	2.022	68.787	0.412	0	-1.86	80	0.69	0	-6.16	-74	-0.27	0	13.694	22.614	5.994	0	n.s.	n.s.	n.s.	N/A
	No phenotype	19	-4.59	-12.842	0.825	0	2.649	63.722	0.868	0	-1.07	83	2.6	0	-9.7	-92	-0.69	0	<0.001	<0.001	0.004	1	<0.05	n.s.	<0.05	N/A
PTPN11	Noonan syndrome with multiple lentigines	11	-6.093	72.818	0.952	0	1.458	18.632	0.944	0	-4.394	92	2.65	0	-9.329	40	-0.71	0	0.355 and 0,101	0.287 but <0.05	<0.05	<0.05	<0.05	<0.05	n.s.	N/A
	Other (Behçet disease, cancer)	2	-3.208	-10	0.6	0	2.281	94.752	1.117	0	-1.595	57	1.39	0	-4.821	-77	-0.19	0	18.59	39.013	6.291	1.587	<0.05	<0.05	<0.05	N/A
	Noonan syndrome	66	-5.056	33.712	1.285	10.107	1.372	40.614	0.905	44.88	-2.365	93	3.55	213.69	-8.119	-80	-0.43	0					N/D	N/D	N/D	N/D
	No phenotype	72	-3.619	-11.972	0.903	16.441	1.927	53.347	0.813	55.95	1.232	90	3.05	234.72	-9.583	-97	-0.97	0	<0.001	<0.001	0.043	0.452	n.s.	<0.05	n.s.	N/A
RET	Aganglionosis, total colonic	6	-6.708	42.333	1.088	0	2.513	50.306	1.095	0	-2.57	92	2.51	0	-9.2	-48	0.23	0	0.587 and 1.000	<0.05	<0.05	<0.05	<0.05	n.s.	n.s.	N/A
	Cancer	20	-3.733	31.3	0.711	3.819	2.299	50.728	0.68	11.937	0.43	96	2.45	44.6	-9.01	-78	-0.18	0					N/D	N/D	N/D	N/D
	Agangliosis, Hirschsprung	24	-4.679	37.625	1.058	3.01	2.057	42.734	0.676	10.625	-0.98	96	2.53	46.24	-8.32	-59	-0.03	0	11.384	10.155	6.329	0.767	<0.05	n.s.	<0.05	N/A
	No phenotype	78	-3.06	1.59	0.654	7.151	2.197	52.655	0.551	24.037	3.14	94	2.06	139.99	-8.32	-91	-0.44	0	<0.001	0.006	0.042	0.681	n.s.	n.s.	n.s.	N/A
SERPING1	Angioedema, hereditary	97	-6.717	56.165	1.936	22.802	1.915	36.663	1.325	43.53	0.47	97	4.85	215.09	-9.9	-69	-1.9	0	<0.05	<0.05	0.189 but <0.05	<0.05	<0.05	<0.05	<0.05	<0.05
	N/A																		42.575	40.172	28.273	11.654	N/A	N/A	N/A	N/A
	No phenotype	39	-3.69	-8.692	0.77	65.042	2.25	50.566	0.638	67.707	1.56	82	2.5	215.09	-9.2	-92	-0.16	0	<0.001	<0.001	<0.001	<0.001	N/A	N/A	N/A	N/A
SH2D1A	Lymphoproliferative syndrome, X-linked	32	-6.985	68.375	1.482	75.227	1.804	16.564	0.922	100.583	-2.616	90	4.04	247.85	-10.746	24	-0.18	0	0.993 and 0.183	0.578 but <0.05	0.545 and 0.720	<0.05	<0.05	<0.05	N/A	N/A
	N/A																		7.333	9.262	0.633	1.85	N/A	N/A	N/A	N/A
	No phenotype	6	-4.91	18.667	1.157	22.477	1.091	35.557	0.913	55.056	-3.885	64	2.24	134.86	-6.752	-12	0.02	0	0.01	0.002	0.431	0.174	N/A	N/A	N/A	N/A
STK11	Peutz-Jeghers syndrome	51	-7.937	38.314	1.655	1.691	3.123	57.108	1.389	8.876	-0.72	95	5.36	56.64	-12.2	-92	-0.64	0	<0.05	<0.05	<0.05	<0.05	<0.05	<0.05	<0.05	N/A
	N/A																		43.101	23.855	28.057	2.587	N/A	N/A	N/A	N/A
	No phenotype	67	-3.463	-16.194	0.473	11.32	2.632	54.345	0.486	34.969	2.99	89	1.61	158.23	-9.81	-92	-0.46	0	<0.001	<0.001	<0.001	0.108	N/A	N/A	N/A	N/A
TGFBR2	Loeys-Dietz aortic aneurysm syndrome	53	-6.691	57.528	1.347	3.741	1.782	39.972	1.143	19.071	-1.8	95	5.13	99.13	-9	-83	-1.24	0	<0.05	<0.05	<0.05	<0.05	<0.05	<0.05	<0.05	n.s.	vs no-phen
	Marfan syndrome II	20	-6.765	60.25	1.06	0	1.41	30.253	0.805	0	-3.71	95	2.67	0	-8.55	-34	0.01	0					<0.05	<0.05	n.s.	n.s.	vs no-phen
	Other aortic disorders	8	-5.836	54	1.246	0	1.564	23.065	0.823	0	-3.97	85	2.63	0	-8.17	25	0.18	0	45.794	44.291	9.955	13.722	n.s.	n.s.	n.s.	n.s.	vs no-phen
	No phenotype	84	-4.087	-0.0714	0.871	15.563	2.49	55.733	0.889	34.595	2.79	94	4.37	154.81	-8.31	-89	-0.63	0	<0.001	<0.001	0.019	0.003	n.s.	n.s.	n.s.	n.s.	part vs Loeys
TP63	EEC/AEC/ADULT/LMS	42	-6.716	65.69	0.798	0	1.619	21.628	0.869	0	-3.409	93	3.21	0	-9.208	13	-0.28	0	0.264 and 0.972	0.195 but <0.05	<0.05	<0.05	<0.05	<0.05	N/A	N/A
	Partial. manif. of EEC/AEC/ADULT/LMS	7	-7.153	57.143	1.061	0	1.409	21.043	1.016	0	-5.28	87	2.93	0	-8.899	39	0.11	0	27.918	44.538	0.799	0	<0.05	<0.05	N/A	N/A
	No phenotype	37	-3.983	-10.892	0.681	0	1.88	45.134	0.696	0	0.364	87	2.44	0	-8.537	-79	-0.4	0	<0.001	<0.001	0.671	1	n.s.	n.s.	N/A	N/A
TTR	Amyloidosis	112	-5.437	40.339	1.339	27.069	2.004	44.428	0.944	42.424	-0.89	98	4.77	157.49	-9.78	-83	-0.04	0	0.124 and 0.726	<0.05	<0.05	<0.05	n.s.	<0.05	n.s.	N/A
	Euthyroid hyperthyroxinaemia	2	-2.065	-80.5	-0.225	58.02	2.058	3.536	1.039	0	-0.61	-78	0.51	58.02	-3.52	-83	-0.96	58.02	8.511	15.923	8.501	3.551	n.s.	n.s.	n.s.	N/A
	No phenotype	39	-3.994	10.795	0.959	33.874	2.501	49.703	0.799	43.761	2.64	94	2.64	157.49	-9.37	-79	-0.2	0	<0.001	<0.001	0.014	0.169	n.s.	<0.05	n.s.	N/A
UROD	Porphyria, cutanea tarda	53	-7.21	41.679	1.403	10.202	2.35	51.697	1.126	35.063	1.45	94	4.32	179.53	-9.89	-92	-0.44	0	0.058 and 0.091	<0.05	<0.05	<0.05	<0.05	<0.05	<0.05	n.s.
	Porphyria, hepatoerythropoietic	12	-7.343	69.833	1.416	7.073	1.418	25.778	0.831	17.402	-5.09	97	2.84	55.27	-9.48	17	-0.16	0	18.848	38.013	16.022	8.905	<0.05	<0.05	<0.05	n.s.
	No phenotype	97	-4.866	-17.144	0.751	29.038	2.526	63.914	0.692	49.405	0.73	95	2.71	179.53	-9.67	-98	-0.43	0	<0.001	<0.001	<0.001	0.012	n.s.	n.s.	n.s.	n.s.

## Sheet: Tab S6
Gene	Protein	UniProt code	EVmutation (range of covered amino acids)	PoPMuSiC 2.1 (range of covered amino acids)	SNAP2 (range of covered amino acids)	Amino acid sequence range with available data from all the three prediction methods	PDB ID	NMR structure or resolution of X-ray structure (Å)	Total length of amino acid sequence	NCBI code - protein	NCBI code - mRNA	Extent of amino acids in Pfam domains	Pfam domain name	Pfam domain abbreviation	Pfam code	EC number
AR	Androgen receptor	P10275	558 - 631, 693 - 882	671 - 919 (corresponds to 672 - 920)	Complete according to the NCBI code	693 - 882	3v49	1.7	920	NP_000035.2	NM_000044.4	6 - 449	Androgen receptor (nuclear receptor subfamily 3, group C, member 4 = NR3C4)		PF02166
												558 - 627	Zinc finger, C4 type		PF00105
												690 - 881	Ligand-binding domain of nuclear hormone receptor (Superfamily 1lbd)	LBDNHR	PF00104
ATP7A	Copper-transporting ATPase 1	Q04656	173 - 236, 279 - 340, 379 - 443, 490 - 553, 566 - 630, 781 - 1042, 1030 - 1323	1 - 79	Complete according to the NCBI code	173 - 236, 279 - 340, 379 - 443, 566 - 630, 806 - 924, 1051 - 1231	1kvi	NMR	1500	NP_000043.4	NM_000052.6	11 - 72, 174 - 273, 280 - 340, 380 - 441, 492 - 552, 567 - 628	Heavy-metal-associated domain (HMA)		PF00403	3.6.3.54
				2 - 84 (corresponds to 164 - 246)			1q8l	2.1				816 - 1021	E1-E2 ATPase		PF00122	3.6.3.6
				1 - 77 (corresponds to 275 - 351)			2g9o	NMR				1038 - 1313	Haloacid dehalogenase-like hydrolase		PF00702
				s			2aw0	NMR
				2 - 73 (corresponds to 562 - 633)			1yjv	NMR
				1 - 119 (corresponds to 806 - 924)			2kij	NMR
				1051 - 1231			2kmx	NMR
BMPR2	Bone morphogenetic protein receptor type-2	Q13873	55 - 133, 200 - 504	33 - 131	Complete according to the NCBI code	55 - 131, 200 - 504	2hlq	1.45	1038	NP_001195.2	NM_001204.6	33 - 127	Activin types I and II receptor domain		PF01064	2.7.11.30
				197 - 510			3g2f	2.35				203 - 501	Protein kinase domain	PK	PF00069
BTK	Tyrosine-protein kinase BTK	Q06187	134 - 168, 218 - 270, 278 - 365, 396 - 654	2 - 170	Complete according to the NCBI code	134 - 168, 218 - 270, 278 - 365, 396 - 654	1b55	2.4	659	NP_000052.1	NM_000061.2	4 - 133	Pleckstrin homology domain (PH domain)		PF00169	2.7.10.2
				4 - 67 (corresponds to 212 - 275)			1aww	NMR				141 - 170	BTK-type zinc finger		PF00779
				270 - 387			2ge9	NMR				220 - 266	Src Homology 3 domain (SH3 domain)		PF00018
				392 - 658			3gen	1.6				281 - 362	Src Homology 2 (SH2 domain)	SH2	PF00017
												402 - 651	Protein tyrosine kinase	PTK	PF07714
CD40LG	CD40 ligand	P29965	135 - 260	116 - 261	Complete according to the NCBI code	135 - 260	1aly	2	261	NP_000065.1	NM_000074.2	138 - 261	TNF (Tumour necrosis factor) family		PF00229
CDKL5	Cyclin-dependent kinase-like 5	O76039	11 - 299	9 - 302	Complete according to the NCBI code	11 - 299	4bgq	2	1030	NP_001032420.1	NM_001037343.1	13 - 297	Protein kinase domain	PK	PF00069	2.7.11.22
CPOX	Oxygen-dependent coproporphyrinogen-III oxidase, mitochondrial	P36551	149 - 452	119 - 454	Complete according to the NCBI code	149 - 452	2aex	1.58	454	NP_000088.3	NM_000097.5	151 - 453	Coproporphyrinogen III oxidase	CPOX	PF01218	1.3.3.3
CYBB	Cytochrome b-245 heavy chain	P04839	48 - 225, 292 - 401, 391 - 555	1 - 186 (corresponds to 385 - 570)	Complete according to the NCBI code	391 - 555	3a1f	2	570	NP_000388.2	NM_000397.3	54 - 220	Ferric reductase like transmembrane component		PF01794	1.-.-.-
												292 - 395	FAD binding domain		PF08022
												401 - 551	Ferric reductase NAD binding domain	FRNADBD	PF08030
DCX	Neuronal migration protein doublecortin	O43602	61 - 138, 195 - 258	52 - 147	Complete according to the NCBI code	61 - 138	2bqq	2.2	365	NP_835365.1	NM_178152.2	71 - 133, 198 - 257	Doublecortin		PF03607
				255 - 334 (chain D - corresponds to 174 - 253)			5ip4	1.81
DMD	Dystrophin	P11532	13 - 121, 135 - 241, 1042 - 1159, 2095 - 2210, 3056 - 3087, 3089 - 3217, 3202 - 3311, 3307 - 3356	11 - 246	Complete according to the NCBI code	13 - 121, 135 - 241, 3056 - 3087, 3089 - 3306	1dxx	2.6	3685	NP_003997.1	NM_004006.2	15 - 120, 134 - 241	Calponin homology domain (CH domain)		PF00307
				338 - 453			3uun	2.3				339 - 447, 448 - 556, 721 - 828, 830 - 934, 942 - 1045, 1048 - 1154, 1157 - 1263, 1571 - 1676, 1679 - 1778, 1877 - 1979, 1998 - 2100, 2104 - 2208, 2211 - 2318, 2471 - 2577, 2580 - 2686, 2689 - 2802, 2934 - 3040	Spectrin repeat		PF00435
				47 - 306 (corresponds to 3047 - 3306)			1eg3	2				3057 - 3086	WW domain		PF00397
												3089 - 3207	EF hand 2		PF09068
												3211 - 3302	EF hand 3		PF09069
												3307 - 3352	ZZ zinc finger		PF00569
EDA	Ectodysplasin-A	Q92838	286 - 385	248 - 389	Complete according to the NCBI code	286 - 385	1rj8	2.23	391	NP_001390.1	NM_001399.4	272 - 385	TNF (Tumour necrosis factor) family		PF00229
ELANE	Neutrophil elastase	P08246	28 - 246	30 - 247 (shift in numbering)	Complete according to the NCBI code	30 - 246	4wvp	1.63	267	NP_001963.1	NM_001972.3	30 - 242	Trypsin		PF00089	3.4.21.37
F9	Coagulation factor IX	P00740	43 - 98, 93 - 130, 127 - 176, 225 - 456	1 - 45 (chain G)	Complete according to the NCBI code	47 - 91, 93 - 176, 227 - 456	1nl0	2.2	461	NP_000124.1	NM_000133.3	52 - 92	Gla domain		PF00594	3.4.21.22
				46 - 84 (corresponds to 92 - 130)			1edm	1.5				97 - 127	EGF-like domain		PF00008
				83 - 137 (chain L - corresponds to 131 - 183, chain H corresponds to 227 - 461)			3kcg	1.7				134 - 170	Coagulation factor Xa inhibitory site		PF14670
												227 - 454	Trypsin		PF00089
FHL1	Four and a half LIM domains protein 1	Q13642	99 - 160, 160 - 218	8 - 76 (corresponds to 91 - 159)	Complete according to the NCBI code	99 - 159, 162 - 217	1x63	NMR	280	NP_001440.2	NM_001449.4	40 - 97, 101 - 158, 162 - 216	LIM domain		PF00412
				8 - 63 (corresponds to 162 - 217)			2cur	NMR
FLNA	Filamin-A	P21333	41 - 151, 166 - 268, 279 - 375, 478 - 571, 574 - 664, 671 - 764, 969 - 1062, 1158 - 1250, 1253 - 1351, 1353 - 1443, 1446 - 1540, 1640 - 1741, 2236 - 2326, 2331 - 2422, 2556 - 2646	478 - 766	Complete according to the NCBI code	41 - 151, 166 - 268, 478 - 571, 574 - 664, 671 - 764, 2236 - 2326	4m9p	1.72	2647	NP_001104026.1	NM_001110556.1	43 - 150, 166 - 270	Calponin homology domain (CH domain)		PF00307
				37 - 269			3hop	2.3				278 - 371, 378 - 471, 477 - 567, 573 - 660, 669 - 760, 766 - 863, 869 - 962, 968 - 1058, 1064 - 1151, 1157 - 1246, 1252 - 1346, 1352 - 1439, 1445 - 1536, 1542 - 1633, 1639 - 1737, 1774 - 1857, 1862 - 1949, 2044 - 2131, 2143 - 2227, 2235 - 2322, 2329 - 2417, 2426 - 2513, 2554 - 2643	Filamin/ABP280 repeat		PF00630
				2045 - 2329			2j3s	2.5
				1772 - 1956			2k7p	NMR
				1954 - 2141			2k7q	NMR
G6PD	Glucose-6-phosphate 1-dehydrogenase	P11413	62 - 248, 232 - 534	28 - 515 (corresponds to 58 - 545)	Complete according to the NCBI code	62 - 534	2bh9	2.5	545	NP_000393.4	NM_000402.4	65 - 240	Glucose-6-phosphate dehydrogenase, NAD binding domain	G6PDH	PF00479	1.1.1.49
												242 - 540	Glucose-6-phosphate dehydrogenase, C-terminal domain	G6PDH	PF02781
GCK	Glucokinase	P35557	15 - 225, 214 - 458	16 - 461	Complete according to the NCBI code	16 - 458	1v4s	2.3	465	NP_000153.1	NM_000162.3	15 - 215	Hexokinase_1	HXK	PF00349	2.7.1.2
												221 - 455	Hexokinase_2	HXK	PF03727
GCH1	GTP cyclohydrolase 1	P30793	69 - 248	55 - 250	Complete according to the NCBI code	69 - 248	1fb1	3.1	250	NP_000152.1	NM_000161.2	71 - 249	GTP cyclohydrolase I	GTPCH	PF01227	3.5.4.16
GLA	Alpha-galactosidase A	P06280	36 - 417	32 - 426	Complete according to the NCBI code	36 - 417	3hg3	1.9	429	NP_000160.1	NM_000169.2	39 - 322	Alpha-galactosidase A (Glycoside hydrolase family 27)	AGAL	PF16499	3.2.1.22
												325 - 411	Alpha-galactosidase A C-terminal beta sandwich domain (Glycoside hydrolase family 27)	AGAL	PF17450
HBB	Hemoglobin subunit beta	P68871	4 - 120	1 - 146 (missing M1) - chain B	Complete according to the NCBI code	4 - 120	1bbb	1.7	147	NP_000509.1	NM_000518.4	8 - 112	Globin		PF00042
HDAC8	Histone deacetylase 8	Q9BY41	31 - 320	14 - 377	Complete according to the NCBI code	31 - 320	1t64	1.9	377	NP_060956.1	NM_018486.2	31 - 322	Histone deacetylase domain		PF00850	3.5.1.98
HMBS	Porphobilinogen deaminase	P08397	19 - 239, 238 - 324	21 - 359 (corresponds to 18 - 356)	Complete according to the NCBI code	19 - 324	3ecr	2.18	361	NP_000181.2	NM_000190.3	21 - 233	Porphobilinogen deaminase, dipyromethane cofactor binding domain		PF01379	2.5.1.61
												244 - 322	Porphobilinogen deaminase, C-terminal domain		PF03900
HNF4A	Hepatocyte nuclear factor 4-alpha	P41235	58 - 133, 182 - 362	139 - 369 (corresponds to 148 - 378)	Complete according to the NCBI code	58 - 133, 182 - 362	1pzl	2.1	474	NP_000448.3	NM_000457.4	58 - 127	Zinc finger, C4 type		PF00105
				49 - 124 (corresponds to 58 - 133)			3cbb	2				173 - 361	Ligand binding domain of nuclear hormone receptor	LBDNHR	PF00104
HPRT1	Hypoxanthine-guanine phosphoribosyltransferase	P00492	34 - 205	4 - 217 (corresponds to 5 - 218)	Complete according to the NCBI code	34 - 205	1bzy	2	218	NP_000185.1	NM_000194.2	36 - 196	Phosphoribosyl transferase domain		PF00156	2.4.2.8
HSPB1	Heat shock protein beta-1	P04792	87 - 184	85 - 170	Complete according to the NCBI code	87 - 184	4mjh	2.6	205	NP_001531.1	NM_001540.3	87 - 184	Hsp20/alpha crystallin family		PF00011
IDS	Iduronate 2-sulfatase	P22304	35 - 419	34 - 550	Complete according to the NCBI code	35 - 419	5fql	2.3	550	NP_000193.1	NM_000202.7	37 - 416	Sulfatase		PF00884	3.1.6.13
IL2RG	Cytokine receptor common subunit gamma	P31785	55 - 159	34 - 224 (chain C - corresponds to 55 - 246)	Complete according to the NCBI code	55 - 159	2b5i	2.3	369	NP_000197.1	NM_000206.2	59 - 151	Interleukin-6 receptor alpha chain, binding		PF09240
ITGA2B	Integrin alpha-IIb	P08514	316 - 365, 383 - 427, 473 - 928, 1011 - 1030	1 - 958 (missing first 31 amino acids, chain A)	Complete according to the NCBI code	316 - 365, 383 - 427, 473 - 928, 1011 - 1029	3fcs	2.55	1039	NP_000410.2	NM_000419.4	320 - 362, 387 - 423	FG-GAP repeat		PF01839
				958 - 998 (chain A)			2n9y	NMR				481 - 921	Integrin alpha		PF08441
												1020 - 1034	Integrin alpha cytoplasmic region		PF00357
KIT	Mast/stem cell growth factor receptor Kit	P10721	580 - 930	547 - 935	Complete according to the NCBI code	580 - 930	1t45	1.9	976	NP_000213.1	NM_000222.2	216 - 305	Immunoglobulin domain		PF00047	2.7.10.1
												589 - 924	Protein tyrosine kinase	PTK	PF07714
MECP2	Methyl-CpG-binding protein 2	P51608	98 - 158	1 - 88 (corresponds to 77 - 164)	Complete according to the NCBI code	98 - 158	1qk9	NMR	486	NP_004983.1	NM_004992.3	91 - 162	Methyl-CpG binding domain		PF01429
MSH2	DNA mismatch repair protein Msh2	P43246	13 - 138, 148 - 299, 298 - 614, 662 - 851	12 - 930 (chain A)	Complete according to the NCBI code	13 - 138, 148 - 614, 662 - 851	3thx	2.7	934	NP_000242.1	NM_000251.2	17 - 132	MutS domain I		PF01624
												145 - 290	MutS domain II		PF05188
												305 - 609	MutS domain III		PF05192
												473 - 569	MutS family domain IV		PF05190
												665 - 852	MutS domain V		PF00488
OTC	Ornithine carbamoyltransferase, mitochondrial	P00480	39 - 188, 178 - 342	34 - 354	Complete according to the NCBI code	39 - 342	1oth	1.85	354	NP_000522.3	NM_000531.5	40 - 181	Aspartate/ornithine carbamoyltransferase, carbamoyl-P binding domain	ATCase/OTCase	PF02729	2.1.3.3
												187 - 341	Aspartate/ornithine carbamoyltransferase, Asp/Orn binding domain	ATCase/OTCase	PF00185
PDHA1	Pyruvate dehydrogenase E1 component subunit alpha, somatic form, mitochondrial	P08559	60 - 369	1 - 361 (corresponds to 30 - 390)	Complete according to the NCBI code	60 - 369	1ni4	1.95	390	NP_000275.1	NM_000284.3	66 - 362	Dehydrogenase E1 component	DHE1	PF00676	1.2.4.1
PROC	Vitamin K-dependent protein C	P04070	39 - 89, 99 - 134, 136 - 181, 210 - 449	213 - 451 (Chain C), 91 - 188 (chain L) - shift in numbering	Complete according to the NCBI code	99 - 134, 136 - 181, 213 - 449	1aut	2.8	461	NP_000303.1	NM_000312.3	47 - 87	Gla domain		PF00594	3.4.21.69
												96 - 130	EGF-like domain		PF00008
												140 - 175	Coagulation factor Xa inhibitory site		PF14670
												212 - 445	Trypsin		PF00089
PTEN	Phosphatidylinositol 3.4.5-triphosphate 3-phosphatase and dual-specificity protein phosphatase PTEN	P60484	95 - 160	14 - 351	Complete according to the NCBI code	95 - 160	1d5r	2.1	403	NP_000305.3	NM_000314.6	67 - 173	Dual specificity phosphatase, catalytic domain		PF00782	3.1.3.16
												188 - 349	C2 domain of PTEN tumour-suppressor protein		PF10409	3.1.3.48
																3.1.3.67
PTPN11	Tyrosine-protein phosphatase non-receptor type 11	Q06124	5 - 84, 109 - 200, 271 - 522 (according to Q06124-2 - isoform 1)	3 - 525 (isoform 1)	Complete according to the NCBI code	5 - 84, 109 - 200, 271 - 522	2shp	2	593	NP_002825.3	NM_002834.4	6 - 81, 112 - 197	Src Homology 2 (SH2 domain)	SH2	PF00017	3.1.3.48
												273 - 520	Protein-tyrosine phosphatase	PTP	PF00102
RET	Proto-oncogene tyrosine-protein kinase receptor Ret	P07949	718 - 1009	713 - 1012	Complete according to the NCBI code	718 - 1009	2ivs	2	1114	NP_066124.1	NM_020975.4	172 - 262	Cadherin domain		PF00028	2.7.10.1
												724 - 1005	Protein tyrosine kinase	PTK	PF07714
SERPING1	Plasma protease C1 inhibitor	P05155	144 - 498	100 - 477 (corresponds to 122 - 499)	Complete according to the NCBI code	144 - 498	5du3	2.1	500	NP_000053.2	NM_000062.2	144 - 498	Serpin (serine protease inhibitor)		PF00079
SH2D1A	SH2 domain-containing protein 1A	O60880	5 - 90	1 - 107	Complete according to the NCBI code	1990-05-01	1ka7	NMR	128	NP_002342.1	NM_002351.4	1987-06-01	Src Homology 2 (SH2 domain)	SH2	PF00017
STK11	Serine/threonine-protein kinase STK11	Q15831	47 - 311	47 - 342	Complete according to the NCBI code	47 - 311	2wtk	2.65	433	NP_000446.1	NM_000455.4	49 - 309	Protein kinase domain	PK	PF00069	2.7.11.1
TGFBR2	TGF-beta receptor type-2	P37173	242 - 542	240 - 541	Complete according to the NCBI code	242 - 541	5e8v - mutant form (E431A, R433A, E485A, K488A, R493A, R495A)	1.69	567	NP_003233.4	NM_003242.5	49 - 159	Transforming growth factor beta receptor 2 ectodomain		PF08917	2.7.11.30
												244 - 538	Protein tyrosine kinase	PTK	PF07714
TP63	Tumor protein 63	Q9H3D4	163 - 360	114 - 345 (corresponds to 153 - 388, isoform 11 - A334 instead of GTKRP)	Complete according to the NCBI code	163 - 360	2rmn	NMR	680	NP_003713.3	NM_003722.4	163 - 359	P53 DNA binding domain		PF00870
												391 - 431	P53 tetramerisation motif		PF07710
												541 - 605	SAM domain (Sterile alpha motif)		PF07647
TTR	Transthyretin	P02766	31 - 138	10 - 125 (corresponds to 30 - 145)	Complete according to the NCBI code	31 - 138	1e4h	1.8	147	NP_000362.1	NM_000371.3	32 - 139	HIUase/Transthyretin family		PF00576
UROD	Uroporphyrinogen decarboxylase	P06132	15 - 359	10 - 366	Complete according to the NCBI code	15 - 359	1r3q	1.7	367	NP_000365.3	NM_000374.4	14 - 360	Uroporphyrinogen decarboxylase (URO-D)		PF01208	4.1.1.37

## Sheet: Tab S7
Gene	Variation	Triplet encoding original amino acid	Chromosome	Chromosome position (GRCh37)	REVEL score	SNP possible (1) / impossible (0)	EVmutation score	SNAP2 score	PoPMuSiC 2.1 score	GV score	GV score - extended alignments	Classification of the variation	Pfam code	EC x._._._	EC _.y._._	EC _._.z._	EC _._._.w	Phenotype	Reference	Source	Domain	Variation classification (ClinVar)	Source #1 for variation classification	Source #2 for variation classification	Sherloc variant classification	Allele count (ExAC browser)	Allele number (ExAC browser)	Number of hemizygotes (ExAC browser)	Number of disease-associated variations in position	Number of no phenotype-associated variations in position	Number of variations with other phenotypes in position
HBB	E7V	GAG	11	5248232	0.535	1	-5.09	-21	0.1	136.29		Disease-associated						Anemia (reverse phenotype of erythrocytosis)	Engelke (1988) Proc Natl Acad Sci U S A 85:544	PubMed 3267215					3B	532	121340		2	1	2
G6PD	S218F	TCC				1	-7.4832	21	0.89	99.13		Disease-associated	PF00479	1	1	1	49	Glucose-6-phosphate dehydrogenase deficiency	Vulliamy (1988) Proc Natl Acad Sci U S A 85:5171	PubMed 3393536	Glucose-6-phosphate dehydrogenase, NAD binding domain				3B	232	87438	142	1	0
UROD	G318R	GGG	1	45481018	0.229	1	1.45	53	0.34	135		Disease-associated	PF01208	4	1	1	37	Porphyria, cutanea tarda	McManus (1996) Blood 88:3589	PubMed 8896428	Uroporphyrinogen decarboxylase (URO-D)				3B	178	120174		1	0
AR	Q799E	CAA	X	66941751	0.917	1	-4.7041	-61	0.18	0	24.08	Disease-associated	PF00104					Androgen insensitivity syndrome	Batch (1992) Hum Mol Genet 1:497	PubMed 1307250	ligand-binding domain of nuclear hormone receptor				3B	152	87353		1	0
G6PD	E347K	GAG				1	-2.9642	-57	0.16	0		Disease-associated	PF02781	1	1	1	49	Glucose-6-phosphate dehydrogenase deficiency	Ahluwalia (1992) Hum Mol Genet 1:209	PubMed 1303182	Glucose-6-phosphate dehydrogenase, C-terminal domain				3B	124	87406	78	1	0
HBB	G70S	GGT	11	5247914	0.584	1	0.51	-10	0.02	118.7		Disease-associated	PF00042					Anemia (reverse phenotype of erythrocytosis)	Paradisi (2010) Invest Clin 51:403	PubMed 21302591	Globin				1B	102	121396		1	1	0
HMBS	E86V	GAG				1	-3.33	-79	0.57	0		Disease-associated	PF01379	2	5	1	61	Porphyria, acute intermittent	Floderus (2002) Clin Genet 62:288	PubMed 12372055	Porphobilinogen deaminase, dipyromethane cofactor binding domain				1B	81	121410		1	1
G6PD	D312H	GAT				1	-4.3402	0	0.38	0		Disease-associated	PF02781	1	1	1	49	Glucose-6-phosphate dehydrogenase deficiency	De Vita (1989) Am J Hum Genet 44:233	PubMed 2912069	Glucose-6-phosphate dehydrogenase, C-terminal domain				1B	73	86917	33	2	0
EDA	R334H	CGC	X	69255284	0.769	1	-3.2779	19	0.48	0		Disease-associated	PF00229					Ectodermal dysplasia, hypohidrotic	Song (2009) J Dent Res 88:126	PubMed 19278982	TNF (Tumour necrosis factor) family				1B	70	76255	14	1	2
GLA	A143T	GCA				1	-5.2	87	0.29	0		Disease-associated	PF16499	3	2	1	22	Fabry disease	Eng (1997) Mol Med 3:174	PubMed 9100224	Alpha galactosidase A				1B	68	87759	19	2	0
BMPR2	V348I	GTT				1	-3.92	-27	0.83	0		Disease-associated	PF00069	2	7	11	30	Pulmonary arterial hypertension	Wang (2010) Clin Genet 77:189	PubMed 20002458	protein kinase domain				1B	55	120888		1	0
G6PD	R489L	CGT				1	-1.7317	-56	-0.19	0		Disease-associated	PF02781	1	1	1	49	Glucose-6-phosphate dehydrogenase deficiency	Stevens (1990) Nucleic Acids Res 18:7190	PubMed 2263506	Glucose-6-phosphate dehydrogenase, C-terminal domain				1B	54	82742	13	2	0
UROD	R332H	CGC	1	45481061	0.637	1	-3.92	-45	0	179.53		Disease-associated	PF01208	4	1	1	37	Porphyria, cutanea tarda	Mendez (1998) Am J Hum Genet 63:1363	PubMed 9792863	Uroporphyrinogen decarboxylase (URO-D)				1B	47	121194		1	1
GCH1	K224R	AAA				1	-2.23	60	0.11	26		Disease-associated	PF01227	3	5	4	16	Dystonia, DOPA-responsive	Bandmann (1996) Hum Mol Genet 5:403	PubMed 8852666	GTP cyclohydrolase I				1B	44	121412		1	0
G6PD	R493H	CGT				1	-5.6671	-27	0.71	0		Disease-associated	PF02781	1	1	1	49	Glucose-6-phosphate dehydrogenase deficiency	Chiu (1991) Biochem Biophys Res Commun 180:988	PubMed 1953767	Glucose-6-phosphate dehydrogenase, C-terminal domain				1B	37	82701	8	3	0
G6PD	D380H	GAT				1	-5.4206	-64	0.17	44.6		Disease-associated	PF02781	1	1	1	49	Glucose-6-phosphate dehydrogenase deficiency	Bulliamy (1997) Blood Cells Mol Dis 23:302	PubMed 9410474	Glucose-6-phosphate dehydrogenase, C-terminal domain				1B	33	87567	8	1	0
GCH1	V204I	GTA				1	-4.86	0	0.81	0		Disease-associated	PF01227	3	5	4	16	Dystonia, DOPA-responsive	Furukawa (2003) Neurology 61:269	PubMed 12874420	GTP cyclohydrolase I				1B	32	121398		2	0
MSH2	N596S	AAT				1	-1.8438	-90	0.82	0		Disease-associated	PF05192					Cancer	Genuardi (1999) Eur J Hum Genet 7:778	PubMed 10573010	MutS domain III				1B	31	121192
HMBS	D178N	GAC				1	-4.92	26	0.31	0		Disease-associated	PF01379	2	5	1	61	Porphyria, acute intermittent	Puy (1997) Am J Hum Genet 60:1373	PubMed 9199558	Porphobilinogen deaminase, dipyromethane cofactor binding domain				3B	30	20734		2	0
MSH2	A272V	GCG				1	-5.3382	-12	1.03	0		Disease-associated	PF05188					Cancer	Lin (1999) Dig Dis Sci 44:553	PubMed 10080150	MutS domain II				1B	29	121084
G6PD	E186K	GAG				1	-2.5782	-82	-0.03	44.6		Disease-associated	PF00479	1	1	1	49	Glucose-6-phosphate dehydrogenase deficiency	Vulliamy (1988) Proc Natl Acad Sci U S A 85:5171	PubMed 3393536	Glucose-6-phosphate dehydrogenase, NAD binding domain				1B	27	87575	12	1	0
GLA	N139S	AAT				1	-2.19	-18	-0.03	142.23		Disease-associated	PF16499	3	2	1	22	Fabry disease	Havndrup (2010) Eur J Heart Fail 12:535	PubMed 20498269	Alpha galactosidase A				1B	27	87760	7	1	0
PROC	A251V	GCG				1	-5.85	69	0.21	0		Disease-associated	PF00089	3	4	21	69	Protein C deficiency	Gandrille (1995) Blood 86:2598	PubMed 7670104	Trypsin				1B	27	120206		1	0
HNF4A	P212L	CCC	20	43043289	0.439	1	-2.67	8	1.18	97.78		Disease-associated	PF00104					Diabetes, MODY	Anderson de la Llana (2015) Horm Res Paediatr 84:283	PubMed 26315042	Ligand binding domain of nuclear hormone receptor				1B	25	80260		1	1
MSH2	H46Q	CAC				1	-9.1251	64	1.76	0		Disease-associated	PF01624					Cancer	Fearnhead (2004) Proc Natl Acad Sci U S A 101:15992	PubMed 15520370	MutS domain I				1B	23	74776
G6PD	V321M	GTG				1	-8.1489	48	0.52	0		Disease-associated	PF02781	1	1	1	49	Glucose-6-phosphate dehydrogenase deficiency	Beutler (1991) Acta Haematol 86:179	PubMed 1805484	Glucose-6-phosphate dehydrogenase, C-terminal domain				1B	22	86541	8	1	0
GLA	R118C	CGC				1	-7.38	9	0.62	111.26		Disease-associated	PF16499	3	2	1	22	Fabry disease	Spada (2006) Am J Hum Genet 79:31	PubMed 16773563	Alpha galactosidase A				1B	22	87691	8	1	0
MSH2	T564A	ACC				1	-2.2872	-88	-0.05	92.35		Disease-associated	PF05192					Cancer	Ward (2002) J Cancer Res Clin Oncol 128:403	PubMed 12200596	MutS domain III				1B	22	120830
GCK	D217N	GAC	7	44189389	0.677	1	-3.48	-66	0.35	0		Disease-associated		2	7	1	2	GCK-MODY							1B	20	121272		2	0
HNF4A	V264M	GTG	20	43048414	0.81	1	-4.82	4	0.51	0		Disease-associated	PF00104					Diabetes, MODY	Moller (1997) Diabetologia 40:980	PubMed 9267996	Ligand binding domain of nuclear hormone receptor				1B	20	121366		1	0
ATP7A	R844H	CGT				1	-5.853	79	-0.19	0		Disease-associated	PF00122	3	6	3	54	Menkes syndrome	Moller (2005) Hum Mutat 26:84	PubMed 15981243	E1-E2 ATPase				1B	19	87759		1	1
G6PD	A74G	GCC				1	-6.4227	66	2.24	0		Disease-associated	PF00479	1	1	1	49	Glucose-6-phosphate dehydrogenase deficiency	Kaeda (1995) Am J Hum Genet 57:1335	PubMed 8533762	Glucose-6-phosphate dehydrogenase, NAD binding domain				1B	19	87232	14	2	0
HMBS	R225Q	CGA				1	-6.05	69	1.19	0		Disease-associated	PF01379	2	5	1	61	Porphyria, acute intermittent	Floderus (2002) Clin Genet 62:288	PubMed 12372055	Porphobilinogen deaminase, dipyromethane cofactor binding domain				1B	19	121344		2	0
GCK	V101M	GTG	7	44191932	0.733	1	-4.98	10	0.81	31.78		Disease-associated	PF00349	2	7	1	2	GCK-MODY			Hexokinase_1				1B	18	121360		1	0
TTR	V50M	GTG	18	29172937	0.711	1	-5.95	93	1.46	0		Disease-associated	PF00576					Amyloidosis	Saraiva (1984) J Clin Invest 74:104	PubMed 6736244	HIUase/Transthyretin family				1B	18	121404		4	0
G6PD	A365T	GCC				1	-5.7067	-10	0.24	0		Disease-associated	PF02781	1	1	1	49	Glucose-6-phosphate dehydrogenase deficiency	Vulliamy (1988) Proc Natl Acad Sci U S A 85:5171	PubMed 3393536	Glucose-6-phosphate dehydrogenase, C-terminal domain				1B	17	87176	11	2	0
OTC	N47T	AAC				1	-4.0642	-12	0.24	23.01		Disease-associated	PF02729	2	1	3	3	Ornithine transcarbamylase deficiency	Yamaguchi (2006) Hum Mutat 27:626	PubMed 16786505	Aspartate/ornithine carbamoyltransferase, carbamoyl-P binding domain				1B	17	86341	9	2	0
PROC	K235Q	AAG				1	-3.47	-17	-0.01	0		Disease-associated	PF00089	3	4	21	69	Protein C deficiency	Alhenc-Gelas (2000) Thromb Haemost 83:86	PubMed 10669160	Trypsin				1B	15	120812		1	1
G6PD	L372F	CTC				1	-0.7785	-91	1.2	0		Disease-associated	PF02781	1	1	1	49	Glucose-6-phosphate dehydrogenase deficiency	Vulliamy (1993) Hum Mutat 2:159	PubMed 8364584	Glucose-6-phosphate dehydrogenase, C-terminal domain				1B	14	87581	3	1	0
G6PD	D211V	GAC				1	-3.9084	-84	-0.15	23.01		Disease-associated	PF00479	1	1	1	49	Glucose-6-phosphate dehydrogenase deficiency	Beutler (1991) Hum Genet 87:462	PubMed 1879833	Glucose-6-phosphate dehydrogenase, NAD binding domain				1B	13	87382	1	1	0
GLA	I289V	ATC				1	-2.91	65	1.42	0		Disease-associated	PF16499	3	2	1	22	Fabry disease	Lukas (2016) Hum Mutat 37:43	PubMed 26415523	Alpha galactosidase A				1B	13	87743	3	3	0
ITGA2B	I596T	ATT				1	-8.4081	57	2.21	0		Disease-associated	PF08441					Glanzmann thrombasthenia	French (1997) Blood Cells Mol Dis 23:39	PubMed 9215749	Integrin alpha				1B	13	119702		1	0
MSH2	D167H	GAT				1	-6.1165	89	0.57	0		Disease-associated	PF05188					Cancer	Moslein (1996) Hum Mol Genet 5:1245	PubMed 8872463	MutS domain II				1B	13	121412
RET	V804M	GTG	10	43614996	0.716	1	-3.01	-50	1.2	0		Disease-associated	PF07714	2	7	10	1	Cancer	Fink (1996) Int J Cancer 69:312	PubMed 8797874	Protein tyrosine kinase				1B	13	63744		0	0	2
G6PD	H62R	CAC				1	-7.1789	32	0.98	0		Disease-associated		1	1	1	49	Glucose-6-phosphate dehydrogenase deficiency	Chao (1991) Nucleic Acids Res 19:6056	PubMed 1945893					1B	12	87485	4	2	0
GLA	W399S	TGG				1	-1.79	-3	1.47	0		Disease-associated	PF17450	3	2	1	22	Fabry disease	Lukas (2016) Hum Mutat 37:43	PubMed 26415523	Alpha galactosidase A C-terminal beta sandwich domain				1B	12	87740	5	1	0
MSH2	N583S	AAT				1	-3.0146	-93	-0.06	0		Disease-associated	PF05192					Cancer	Wagner (2003) Am J Hum Genet 72:1088	PubMed 12658575	MutS domain III				1B	12	120404
PROC	R220Q	CGG				1	-1.37	43	0.58	138.77		Disease-associated	PF00089	3	4	21	69	Protein C deficiency	Reitsma (1991) Blood 78:890	PubMed 1868249	Trypsin				1B	12	121088		4	0
GCK	E279Q	GAG	7	44187277	0.698	1	-3.83	32	-0.08	0		Disease-associated	PF03727	2	7	1	2	GCK-MODY			Hexokinase_2				1B	11	116264		2	0
MSH2	P349A	CCT				1	-6.8184	37	2.19	0		Disease-associated	PF05192					Cancer	Rubio-Del-Campo (2008) BJU Int 102:504	PubMed 18325052	MutS domain III				1B	11	121390
F9	R449Q	CGG				1	-3.3555	-23	-0.05	26		Disease-associated	PF00089	3	4	21	22	Haemophilia B	Giannelli (1994) Nucleic Acids Res 22:3534	PubMed 7937052	Trypsin				1B	10	86953	7	2	0
F9	F238V	TTC				1	-0.4838	1	2.35	21.28		Disease-associated	PF00089	3	4	21	22	Haemophilia B	Giannelli (1994) Nucleic Acids Res 22:3534	PubMed 7937052	Trypsin				1B	10	87556	3	1	0
IDS	P284L	CCG				1	-6.1175	33	2.3	0		Disease-associated	PF00884	3	1	6	13	Mucopolysaccharidosis II	Kosuga (2016) Mol Genet Metab 118:190	PubMed 27246110	Sulfatase				1B	10	87736	5	1	0
IDS	R313C	CGC				1	-6.5506	8	0.86	104.93		Disease-associated	PF00884	3	1	6	13	Mucopolysaccharidosis II	Gort (1998) J Inherit Metab Dis 21:655	PubMed 9762601	Sulfatase				1B	10	87609	5	1	0
MSH2	Q61H	CAG				1	-1.8281	-86	0.45	0		Disease-associated	PF01624					Cancer	Lagerstedt-Robinson (2016) Oncol Rep 36:2823	PubMed 27601186	MutS domain I				1B	10	83900
MSH2	I735V	ATC				1	-4.7366	0	1.53	0		Disease-associated	PF00488					Cancer	Pal (2012) Br J Cancer 107:1783	PubMed 23047549	MutS domain V				1B	10	121388
F9	T84A	ACA				1	-4.751	61	1.05	58.02		Disease-associated	PF00594	3	4	21	22	Haemophilia B	Wulff (2004) F9 LSDB entry Unpublished:.	Source: LSDB	Gla domain				1B	9	87356	3	3	0
G6PD	R484C	CGC				1	-7.3925	41	1.12	0		Disease-associated	PF02781	1	1	1	49	Glucose-6-phosphate dehydrogenase deficiency	Perng (1992) Hum Mol Genet 1:205	PubMed 1303180	Glucose-6-phosphate dehydrogenase, C-terminal domain				1B	9	85581	3	2	0
PROC	I445L	ATC				1	-3.59	-43	0.83	10.12		Disease-associated	PF00089	3	4	21	69	Protein C deficiency	Gandrille (1995) Blood 86:2598	PubMed 7670104	Trypsin				1B	9	120754		2	0
AR	D696N	GAC	X	66931444	0.726	1	-4.9456	9	0.43	0	0	Disease-associated	PF00104					Androgen insensitivity syndrome	Ris-Stalpers (1991) Mol Endocrinol 5:1562	PubMed 1775137	ligand-binding domain of nuclear hormone receptor								4	0
AR	D696H	GAC	X	66931444	0.935	1	-5.9407	26	0.16	0	0	Disease-associated	PF00104					Androgen insensitivity syndrome	Ris-Stalpers (1991) Mol Endocrinol 5:1562	PubMed 1775137	ligand-binding domain of nuclear hormone receptor								4	0
AR	D696Y	GAC	X	66931444	0.962	1	-5.5281	47	-0.23	0	0	Disease-associated	PF00104					Androgen insensitivity syndrome	Audi (2010) J Clin Endocrinol Metab 95:1876	PubMed 20150575	ligand-binding domain of nuclear hormone receptor								4	0
AR	D696V	GAC	X	66931445	0.949	1	-5.6199	32	0.02	0	0	Disease-associated	PF00104					Androgen insensitivity syndrome	Dork (1997) Hum Mutat 11:337	PubMed 9554754	ligand-binding domain of nuclear hormone receptor								4	0
AR	F698L	TTT	X	66931450	0.709	1	-3.8772	-30	1.44	0	155.47	Disease-associated	PF00104					Androgen insensitivity syndrome	Ning (2012) Urology 80:216	PubMed 22608796	ligand-binding domain of nuclear hormone receptor								1	0
AR	L701M	TTG	X	66931459	0.788	1	-4.4592	-73	1.06	0	0	Disease-associated	PF00104					Androgen insensitivity syndrome	Ahmed (2000) J Clin Endocrinol Metab 85:658	PubMed 10690872	ligand-binding domain of nuclear hormone receptor								2	0
AR	L701F	TTG	X	66931461	0.842	1	-5.2097	-10	1.27	0	0	Disease-associated	PF00104					Androgen insensitivity syndrome	Elfferich (2013) Sex Dev 7:223	PubMed 23774508	ligand-binding domain of nuclear hormone receptor								2	0
AR	L702I	CTC	X	66931462	0.833	1	-4.8914	-72	0.88	0	0	Disease-associated	PF00104					Androgen insensitivity syndrome	Chavez (2001) Clin Genet 59:185	PubMed 11260228	ligand-binding domain of nuclear hormone receptor								2	0
AR	L702F	CTC	X	66931462	0.884	1	-5.383	-13	1.16	0	0	Disease-associated	PF00104					Androgen insensitivity syndrome	Ahmed (2000) J Clin Endocrinol Metab 85:658	PubMed 10690872	ligand-binding domain of nuclear hormone receptor								2	0
AR	S703P	TCT	X	66931465	0.823	1	-5.2713	-27	1.03	0	57.75	Disease-associated	PF00104					Androgen insensitivity syndrome	Li (2015) Eur Rev Med Pharmacol Sci 19:4146	PubMed 26592841	ligand-binding domain of nuclear hormone receptor								2	0
AR	S703A	TCT	X	66931465	0.67	1	-3.7536	-45	-0.46	0	57.75	Disease-associated	PF00104					Androgen insensitivity syndrome	Pinsky (1992) Clin Invest Med 15:456	PubMed 1458719	ligand-binding domain of nuclear hormone receptor								2	0
AR	S704G	AGC	X	66931468	0.944	1	-5.8147	-50	1.25	0	0	Disease-associated	PF00104					Androgen insensitivity syndrome	Radmayr (1997) J Urol 158:1553	PubMed 9302173	ligand-binding domain of nuclear hormone receptor								3	0
AR	S704C	AGC	X	66931468	0.945	1	-8.5556	-26	0.24	0	0	Disease-associated	PF00104					Androgen insensitivity syndrome	Ahmed (2000) J Clin Endocrinol Metab 85:658	PubMed 10690872	ligand-binding domain of nuclear hormone receptor								3	0
AR	S704I	AGC	X	66931469	0.949	1	-4.7596	-22	0.43	0	0	Disease-associated	PF00104					Androgen insensitivity syndrome	Chin (2012) J Pediatr Endocrinol Metab 25:1145	PubMed 23329762	ligand-binding domain of nuclear hormone receptor								3	0
AR	L705F	CTC	X	66931471	0.83	1	-5.3039	-27	1.01	0	0	Disease-associated	PF00104					Androgen insensitivity syndrome	Doehnert (2015) Sex Dev 9:69	PubMed 25613104	ligand-binding domain of nuclear hormone receptor								1	0
AR	N706Y	AAT	X	66931474	0.957	1	-8.5457	15	0.19	0	0	Disease-associated	PF00104					Androgen insensitivity syndrome	Sills (2002) Int J Mol Med 9:45	PubMed 11744994	ligand-binding domain of nuclear hormone receptor								3	0
AR	N706S	AAT	X	66931475	0.847	1	-5.2732	-66	0.96	0	0	Disease-associated	PF00104					Androgen insensitivity syndrome	De Bellis (1992) Mol Endocrinol 6:1909	PubMed 1480178	ligand-binding domain of nuclear hormone receptor								3	0
AR	N706I	AAT	X	66931475	0.925	1	-5.5764	2	0.23	0	0	Disease-associated	PF00104					Androgen insensitivity syndrome	Avila (2002) J Clin Endocrinol Metab 87:182	PubMed 11788645	ligand-binding domain of nuclear hormone receptor								3	0
AR	L708R	CTG	X	66931481	0.951	1	-8.7583	19	2.11	0	0	Disease-associated	PF00104					Androgen insensitivity syndrome	Lumbraso (1996) J Clin Endocrinol Metab 81:1984	PubMed 8626869	ligand-binding domain of nuclear hormone receptor								1	0
AR	G709E	GGA	X	66931484	0.905	1	-9.0053	-17	1.06	0	0	Disease-associated	PF00104					Androgen insensitivity syndrome	Rajender (2011) J Androl 32:193	PubMed 20671138	ligand-binding domain of nuclear hormone receptor								3	0
AR	G709A	GGA	X	66931484	0.829	1	-3.4925	-23	0.16	0	0	Disease-associated	PF00104					Androgen insensitivity syndrome	Hiort (1994) Hum Mol Genet 3:1163	PubMed 7981687	ligand-binding domain of nuclear hormone receptor								3	0
AR	G709V	GGA	X	66931484	0.94	1	-4.64	10	0.23	0	0	Disease-associated	PF00104					Androgen insensitivity syndrome	Gottlieb (1999) Hum Mutat 14:103	PubMed 10425033	ligand-binding domain of nuclear hormone receptor								3	0
AR	E710K	GAG	X	66931486	0.896	1	-6.0571	-26	0.53	0	0	Disease-associated	PF00104					Androgen insensitivity syndrome	Georget (2006) Mol Endocrinol 20:724	PubMed 16373394	ligand-binding domain of nuclear hormone receptor								1	0
AR	R711T	AGA	X	66931490	0.942	1	-5.5109	-22	0.84	0	0	Disease-associated	PF00104					Androgen insensitivity syndrome	Ahmed (2000) J Clin Endocrinol Metab 85:658	PubMed 10690872	ligand-binding domain of nuclear hormone receptor								1	1
AR	Q712E	CAG	X	66931492	0.919	1	-4.8979	-60	0.97	0	24.08	Disease-associated	PF00104					Androgen insensitivity syndrome	Chavez (2001) J Hum Genet 46:560	PubMed 11587068	ligand-binding domain of nuclear hormone receptor								1	0
AR	L713V	CTT	X	66931495	0.923	1	-3.6719	-70	2	0	0	Disease-associated	PF00104					Androgen insensitivity syndrome	Rajender (2013) Steroids 78:1288	PubMed 24055831	ligand-binding domain of nuclear hormone receptor								2	0
AR	L713F	CTT	X	66931495	0.938	1	-8.4172	-46	0.89	0	0	Disease-associated	PF00104					Androgen insensitivity syndrome	Hiort (1996) Am J Med Genet 63:218	PubMed 8723113	ligand-binding domain of nuclear hormone receptor								2	0
AR	W719R	TGG	X	66931513	0.972	1	-9.3094	64	2.03	0	0	Disease-associated	PF00104					Androgen insensitivity syndrome	Mueller (2006) Hum Genet 119:680	Source: Online submission	ligand-binding domain of nuclear hormone receptor								2	0
AR	L723F	TTG	X	66931527	0.938	1	-8.6806	-26	1.37	0	0	Disease-associated	PF00104					Androgen insensitivity syndrome	Hiort (1998) J Pediatr 132:939; Elfferich (2013) Sex Dev 7:223	PubMed 9627582; PubMed 23774508	ligand-binding domain of nuclear hormone receptor								1	0
AR	P724S	CCT	X	66931528	0.984	1	-6.0065	-35	1.91	0	0	Disease-associated	PF00104					Androgen insensitivity syndrome	Ahmed (2000) J Clin Endocrinol Metab 85:658	PubMed 10690872	ligand-binding domain of nuclear hormone receptor								2	0
AR	P724L	CCT	X	66931529	0.983	1	-6.191	2	1.98	0	0	Disease-associated	PF00104					Androgen insensitivity syndrome	Mueller (2006) Hum Genet 119:681	Source: Online submission	ligand-binding domain of nuclear hormone receptor								2	0
AR	G725S	GGC	X	66931531	0.97	1	-8.969	-31	1.41	0	0	Disease-associated	PF00104					Androgen insensitivity syndrome	Ahmed (2000) J Clin Endocrinol Metab 85:658	PubMed 10690872	ligand-binding domain of nuclear hormone receptor								4	0
AR	G725D	GGC	X	66937320	0.944	1	-4.6258	8	1.09	0	0	Disease-associated	PF00104					Androgen insensitivity syndrome	Ahmed (2000) J Clin Endocrinol Metab 85:658	PubMed 10690872	ligand-binding domain of nuclear hormone receptor								4	0
AR	G725V	GGC	X	66937320	0.967	1	-8.969	35	2.25	0	0	Disease-associated	PF00104					Androgen insensitivity syndrome	Jaaskelainen (2006) Hum Mutat 27:291	PubMed 16470553	ligand-binding domain of nuclear hormone receptor								4	0
AR	F726L	TTC	X	66937322	0.948	1	-5.6242	-25	1.54	0	0	Disease-associated	PF00104					Androgen insensitivity syndrome	Quigley (1995) Endocr Rev 16:271	PubMed 7671849	ligand-binding domain of nuclear hormone receptor								1	0
AR	L729S	TTA	X	66937332	0.975	1	-9.4208	4	2.6	0	0	Disease-associated	PF00104					Androgen insensitivity syndrome	McPhaul (1992) J Clin Invest 90:2097	PubMed 1430233	ligand-binding domain of nuclear hormone receptor								1	0
AR	D732Y	GAC	X	66937340	0.883	1	-5.7418	56	0.6	0	66.42	Disease-associated	PF00104					Androgen insensitivity syndrome	Doehnert (2015) Sex Dev 9:69	PubMed 25613104	ligand-binding domain of nuclear hormone receptor								1	0
AR	D733N	GAC	X	66937343	0.9	1	-5.252	27	0.95	0	0	Disease-associated	PF00104					Androgen insensitivity syndrome	Gottlieb (1999) Hum Mutat 14:103	PubMed 10425033	ligand-binding domain of nuclear hormone receptor								1	0
AR	D733Y	GAC	X	66937343	0.976	1	-6.274	54	0.21	0	0	Disease-associated	PF00104					Androgen insensitivity syndrome	Pinsky (1992) Clin Invest Med 15:456	PubMed 1458719	ligand-binding domain of nuclear hormone receptor								1	0
AR	Q734L	CAG	X	66937347	0.971	1	-9.1165	-29	0.01	0	0	Disease-associated	PF00104					Androgen insensitivity syndrome	Girardin (2009) J Pediatr 155:439	PubMed 19732585	ligand-binding domain of nuclear hormone receptor								1	0
AR	Q734H	CAG	X	66937348	0.925	1	-8.5441	-54	0.86	0	0	Disease-associated	PF00104					Androgen insensitivity syndrome	Hiort (1998) J Pediatr 132:939	PubMed 9627582	ligand-binding domain of nuclear hormone receptor								1	0
AR	I738F	ATT	X	66937358	0.953	1	-9.0788	-21	1.62	0	0	Disease-associated	PF00104					Androgen insensitivity syndrome	Ledig (2005) Horm Res 63:263	PubMed 15925895	ligand-binding domain of nuclear hormone receptor								3	1
AR	I738T	ATT	X	66937359	0.97	1	-8.9456	-16	2.89	0	0	Disease-associated	PF00104					Androgen insensitivity syndrome	Quigley (1995) Endocr Rev 16:271	PubMed 7671849	ligand-binding domain of nuclear hormone receptor								3	1
AR	Q739R	CAG	X	66937362	0.952	1	-4.6872	-32	0.71	0	0	Disease-associated	PF00104					Androgen insensitivity syndrome	Elfferich (2009) Sex Dev 3:237	PubMed 19851057	ligand-binding domain of nuclear hormone receptor								1	0
AR	Y740D	TAC	X	66937364	0.937	1	-5.8924	76	2.77	0	98.78	Disease-associated	PF00104					Androgen insensitivity syndrome	Suzuki (2001) Int J Androl 24:183	PubMed 11380707	ligand-binding domain of nuclear hormone receptor								2	0
AR	S741Y	TCC	X	66937368	0.974	1	-9.7417	44	0.44	0	99.13	Disease-associated	PF00104					Androgen insensitivity syndrome	Elfferich (2013) Sex Dev 7:223	PubMed 23774508	ligand-binding domain of nuclear hormone receptor								2	0
AR	S741C	TCC	X	66937368	0.948	1	-4.3584	22	0.54	0	99.13	Disease-associated	PF00104					Androgen insensitivity syndrome	Pitteloud (2004) J Clin Endocrinol Metab 89:1053	PubMed 15001585	ligand-binding domain of nuclear hormone receptor								2	0
AR	W742R	TGG	X	66937370	0.967	1	-8.9571	70	2.36	0	0	Disease-associated	PF00104					Androgen insensitivity syndrome	McPhaul (1992) J Clin Invest 90:2097	PubMed 1430233	ligand-binding domain of nuclear hormone receptor								3	0
AR	W742L	TGG	X	66937371	0.949	1	-8.9571	62	1.44	0	0	Disease-associated	PF00104					Androgen insensitivity syndrome	Avila (2002) J Clin Endocrinol Metab 87:182	PubMed 11788645	ligand-binding domain of nuclear hormone receptor								3	0
AR	W742C	TGG	X	66937372	0.969	1	-6.1901	58	2.99	0	0	Disease-associated	PF00104					Androgen insensitivity syndrome	Melo (2003) J Clin Endocrinol Metab 88:3241; Karl (1994) AR LSDB entry Meeting abstract:0032	PubMed 12843171; Source: LSDB	ligand-binding domain of nuclear hormone receptor								3	0
AR	M743V	ATG	X	66937373	0.946	1	-6.2806	-32	0.8	0	0	Disease-associated	PF00104					Androgen insensitivity syndrome	Ris-Stalpers (1994) Pediatr Res 36:227	PubMed 7970939	ligand-binding domain of nuclear hormone receptor								2	0
AR	M743I	ATG	X	66937375	0.96	1	-6.7485	-40	0.46	0	0	Disease-associated	PF00104					Androgen insensitivity syndrome	Batch (1992) Hum Mol Genet 1:497	PubMed 1307250	ligand-binding domain of nuclear hormone receptor								2	0
AR	G744R	GGG	X	66937376	0.972	1	-7.619	48	0.44	0	60	Disease-associated	PF00104					Androgen insensitivity syndrome	Chavez (2001) Clin Genet 59:185	PubMed 11260228	ligand-binding domain of nuclear hormone receptor								3	0
AR	G744E	GGG	X	66937377	0.935	1	-4.0933	31	1.04	0	60	Disease-associated	PF00104					Androgen insensitivity syndrome	Chavez (2001) J Hum Genet 46:560	PubMed 11587068	ligand-binding domain of nuclear hormone receptor								3	0
AR	L745F	CTC	X	66937379	0.851	1	-7.6222	-17	0.94	0	31.78	Disease-associated	PF00104					Androgen insensitivity syndrome	Brinkmann (1995) J Steroid Biochem Mol Biol 53:443	PubMed 7626493	ligand-binding domain of nuclear hormone receptor								1	0
AR	M746L	ATG	X	66937382	0.913	1	-3.7485	-67	0.7	0	0	Disease-associated	PF00104					Androgen insensitivity syndrome	Audi (2010) J Clin Endocrinol Metab 95:1876	PubMed 20150575	ligand-binding domain of nuclear hormone receptor								3	0
AR	M746T	ATG	X	66937383	0.965	1	-6.4973	-36	1.75	0	0	Disease-associated	PF00104					Androgen insensitivity syndrome	Ris-Stalpers (1994) Pediatr Res 36:227	PubMed 7970939	ligand-binding domain of nuclear hormone receptor								3	0
AR	M746I	ATG	X	66937384	0.962	1	-5.4982	-70	1.18	0	0	Disease-associated	PF00104					Androgen insensitivity syndrome	Bonagura (2007) Mol Cell Endocrinol 263:79; Ledig (2005) Horm Res 63:263	PubMed 17011702; PubMed 15925895	ligand-binding domain of nuclear hormone receptor								3	0
AR	V747M	GTG	X	66937385	0.861	1	-4.3019	-32	0.61	0	29.61	Disease-associated	PF00104					Androgen insensitivity syndrome	Hiort (1996) Am J Med Genet 63:218	PubMed 8723113	ligand-binding domain of nuclear hormone receptor								1	0
AR	F748C	TTT	X	66937389	0.943	1	-6.0935	-8	2.32	0	0	Disease-associated	PF00104					Androgen insensitivity syndrome	Audi (2010) J Clin Endocrinol Metab 95:1876	PubMed 20150575	ligand-binding domain of nuclear hormone receptor								2	0
AR	A749D	GCC	X	66937392	0.949	1	-4.887	-8	0.9	0	60	Disease-associated	PF00104					Androgen insensitivity syndrome	McPhaul (1992) J Clin Invest 90:2097	PubMed 1430233	ligand-binding domain of nuclear hormone receptor								1	0
AR	M750V	ATG	X	66937394	0.823	1	-4.3917	-42	1.17	0	14.3	Disease-associated	PF00104					Androgen insensitivity syndrome	Jakubiczka (1992) Hum Genet 90:311	PubMed 1487249	ligand-binding domain of nuclear hormone receptor								2	0
AR	M750T	ATG	X	66937395	0.951	1	-4.4072	3	1.9	0	14.3	Disease-associated	PF00104					Androgen insensitivity syndrome	Van (2003) Eur J Pediatr 162:781	PubMed 13680382	ligand-binding domain of nuclear hormone receptor								2	0
AR	G751D	GGC	X	66937398	0.965	1	-8.2217	44	1.55	0	0	Disease-associated	PF00104					Androgen insensitivity syndrome	Batch (1992) Hum Mol Genet 1:497	PubMed 1307250	ligand-binding domain of nuclear hormone receptor								1	0
AR	W752R	TGG	X	66937400	0.969	1	-7.8943	56	2.1	0	0	Disease-associated	PF00104					Androgen insensitivity syndrome	Brinkmann (1995) J Steroid Biochem Mol Biol 53:443	PubMed 7626493	ligand-binding domain of nuclear hormone receptor								1	0
AR	F755V	TTC	X	66937409	0.913	1	-3.9426	-2	1.03	0	21.61	Disease-associated	PF00104					Androgen insensitivity syndrome	Lobaccaro (1993) Hum Mol Genet 2:1041	PubMed 8103398	ligand-binding domain of nuclear hormone receptor								3	0
AR	F755S	TTC	X	66937410	0.935	1	-5.5035	36	2.14	0	21.61	Disease-associated	PF00104					Androgen insensitivity syndrome	Deeb (2005) Clin Endocrinol (Oxf) 63:56	PubMed 15963062	ligand-binding domain of nuclear hormone receptor								3	0
AR	F755L	TTC	X	66937411	0.853	1	-3.9357	-26	0.44	0	21.61	Disease-associated	PF00104					Androgen insensitivity syndrome	Hiort (1994) Hum Mol Genet 3:1163	PubMed 7981687	ligand-binding domain of nuclear hormone receptor								3	0
AR	N757S	AAT	X	66937416	0.76	1	-4.332	-45	0.19	0	148.91	Disease-associated	PF00104					Androgen insensitivity syndrome	Hiort (1996) Am J Med Genet 63:218	PubMed 8723113	ligand-binding domain of nuclear hormone receptor								1	0
AR	S760T	TCC	X	66937424	0.804	1	-3.0126	-51	1.23	0	103.39	Disease-associated	PF00104					Androgen insensitivity syndrome	Moreira-Filho (2001) Hum Genet 109:242	Source: Online submission	ligand-binding domain of nuclear hormone receptor								2	0
AR	S760F	TCC	X	66937425	0.951	1	-5.4124	29	0.22	0	103.39	Disease-associated	PF00104					Androgen insensitivity syndrome	De Bellis (1992) Mol Endocrinol 6:1909	PubMed 1480178	ligand-binding domain of nuclear hormone receptor								2	0
AR	M762T	ATG	X	66937431	0.956	1	-5.2065	-21	0.43	0	0	Disease-associated	PF00104					Androgen insensitivity syndrome	Ledig (2005) Horm Res 63:263	PubMed 15925895	ligand-binding domain of nuclear hormone receptor								1	0
AR	L763F	CTC	X	66937433	0.972	1	-5.85	-29	0.73	0	0	Disease-associated	PF00104					Androgen insensitivity syndrome	Batch (1992) Hum Mol Genet 1:497	PubMed 1307250	ligand-binding domain of nuclear hormone receptor								1	0
AR	Y764H	TAC	X	66937436	0.95	1	-6.3618	-3	1.32	0	0	Disease-associated	PF00104					Androgen insensitivity syndrome	Quigley (1995) Endocr Rev 16:271	PubMed 7671849	ligand-binding domain of nuclear hormone receptor								2	0
AR	Y764C	TAC	X	66937437	0.948	1	-3.9286	29	1.9	0	0	Disease-associated	PF00104					Androgen insensitivity syndrome	McPhaul (1991) J Clin Invest 87:1413	PubMed 2010552	ligand-binding domain of nuclear hormone receptor								2	0
AR	F765L	TTC	X	66937439	0.965	1	-4.3965	-58	1.2	0	0	Disease-associated	PF00104					Androgen insensitivity syndrome	Ris-Stalpers (1994) Pediatr Res 36:227; Pinsky (1992) Clin Invest Med 15:456	PubMed 7970939; PubMed 1458719	ligand-binding domain of nuclear hormone receptor								1	0
AR	A766T	GCC	X	66937442	0.925	1	-4.8196	-78	0.17	0	0	Disease-associated	PF00104					Androgen insensitivity syndrome	Batch (1992) Hum Mol Genet 1:497	PubMed 1307250	ligand-binding domain of nuclear hormone receptor								3	0
AR	A766S	GCC	X	66937442	0.88	1	-5.167	-80	0.01	0	0	Disease-associated	PF00104					Androgen insensitivity syndrome	Chavez (2001) Clin Genet 59:185	PubMed 11260228	ligand-binding domain of nuclear hormone receptor								3	0
AR	A766V	GCC	X	66937443	0.949	1	-6.1342	-55	0.4	0	0	Disease-associated	PF00104					Androgen insensitivity syndrome	Pinsky (1992) Clin Invest Med 15:456	PubMed 1458719	ligand-binding domain of nuclear hormone receptor								3	0
AR	P767A	CCT	X	66937445	0.958	1	-5.8724	-20	0.83	0	0	Disease-associated	PF00104					Androgen insensitivity syndrome	Boehmer (2001) J Clin Endocrinol Metab 86:4151	PubMed 11549642	ligand-binding domain of nuclear hormone receptor								2	0
AR	P767S	CCT	X	66937445	0.959	1	-5.5992	-31	0.86	0	0	Disease-associated	PF00104					Androgen insensitivity syndrome	McPhaul (1992) J Clin Invest 90:2097	PubMed 1430233	ligand-binding domain of nuclear hormone receptor								2	0
AR	D768Y	GAT	X	66937448	0.97	1	-8.4857	61	0.54	0	0	Disease-associated	PF00104					Androgen insensitivity syndrome	Taes (2009) Bone 45:392	PubMed 19376280	ligand-binding domain of nuclear hormone receptor								3	0
AR	D768V	GAT	X	66937449	0.971	1	-8.776	51	1.16	0	0	Disease-associated	PF00104					Androgen insensitivity syndrome	Corbetta (2011) Fertil Steril 95:1119.e9	PubMed 20971460	ligand-binding domain of nuclear hormone receptor								3	0
AR	D768E	GAT	X	66937450	0.935	1	-6.033	-27	1.1	0	0	Disease-associated	PF00104					Androgen insensitivity syndrome	Lobaccaro (1993) AR LSDB entry Meeting abstract:0170	Source: LSDB	ligand-binding domain of nuclear hormone receptor								3	0
AR	L769M	CTG	X	66937451	0.848	1	-5.5075	-86	0.77	0	0	Disease-associated	PF00104					Androgen insensitivity syndrome	Boehmer (2001) J Clin Endocrinol Metab 86:4151	PubMed 11549642	ligand-binding domain of nuclear hormone receptor								3	0
AR	L769V	CTG	X	66937451	0.914	1	-5.5121	-70	1.22	0	0	Disease-associated	PF00104					Androgen insensitivity syndrome	Melo (2003) J Clin Endocrinol Metab 88:3241	PubMed 12843171	ligand-binding domain of nuclear hormone receptor								3	0
AR	L769P	CTG	X	66937452	0.896	1	-9.4359	10	5.64	0	0	Disease-associated	PF00104					Androgen insensitivity syndrome	Ahmed (2000) J Clin Endocrinol Metab 85:658	PubMed 10690872	ligand-binding domain of nuclear hormone receptor								3	0
AR	N772H	AAT	X	66937460	0.92	1	-5.3331	-38	0.52	0	0	Disease-associated	PF00104					Androgen insensitivity syndrome	Hiort (1994) Hum Mol Genet 3:1163	PubMed 7981687	ligand-binding domain of nuclear hormone receptor								1	0
AR	E773A	GAG	X	66937464	0.959	1	-4.4424	27	0.38	0	44.6	Disease-associated	PF00104					Androgen insensitivity syndrome	Shkolny (1999) J Clin Endocrinol Metab 84:805	PubMed 10022458	ligand-binding domain of nuclear hormone receptor								2	0
AR	E773G	GAG	X	66937464	0.958	1	-4.458	32	1.14	0	44.6	Disease-associated	PF00104					Androgen insensitivity syndrome	Tincello (1997) Clin Endocrinol (Oxf) 46:497	PubMed 9196614	ligand-binding domain of nuclear hormone receptor								2	0
AR	R775C	CGC	X	66941679	0.955	1	-8.5947	41	1.32	0	0	Disease-associated	PF00104					Androgen insensitivity syndrome	Brown (1990) Mol Endocrinol 4:1759	PubMed 2082179	ligand-binding domain of nuclear hormone receptor								3	0
AR	R775H	CGC	X	66941680	0.951	1	-5.9674	14	1.36	0	0	Disease-associated	PF00104					Androgen insensitivity syndrome	Batch (1992) Hum Mol Genet 1:497	PubMed 1307250	ligand-binding domain of nuclear hormone receptor								3	0
AR	R775L	CGC	X	66941680	0.96	1	-5.4343	38	-0.05	0	0	Disease-associated	PF00104					Androgen insensitivity syndrome	Elfferich (2013) Sex Dev 7:223	PubMed 23774508	ligand-binding domain of nuclear hormone receptor								3	0
AR	R780W	CGG	X	66941694	0.836	1	-2.655	74	0.61	0	111.49	Disease-associated	PF00104					Androgen insensitivity syndrome	Hiort (1994) Hum Mol Genet 3:1163	PubMed 7981687	ligand-binding domain of nuclear hormone receptor								1	1
AR	M781I	ATG	X	66941699	0.942	1	-4.306	-48	0.83	0	0	Disease-associated	PF00104					Androgen insensitivity syndrome	Batch (1992) Hum Mol Genet 1:497; Jakubiczka (1997) Hum Mutat 9:57	PubMed 1307250; PubMed 8990010	ligand-binding domain of nuclear hormone receptor								1	0
AR	Y782D	TAC	X	66941700	0.96	1	-6.1647	76	0.97	0	21.61	Disease-associated	PF00104					Androgen insensitivity syndrome	Audi (2010) J Clin Endocrinol Metab 95:1876	PubMed 20150575	ligand-binding domain of nuclear hormone receptor								1	0
AR	C785Y	TGT	X	66941710	0.957	0	-5.4939	54	0.48	0	0	Disease-associated	PF00104					Androgen insensitivity syndrome	Giwercman (1998) Hum Genet 103:529	PubMed 9856504	ligand-binding domain of nuclear hormone receptor								1	0
AR	M788V	ATG	X	66941718	0.912	1	-4.71	-43	1.63	0	14.3	Disease-associated	PF00104					Androgen insensitivity syndrome	Nakao (1992) J Clin Endocrinol Metab 74:1152	PubMed 1569163	ligand-binding domain of nuclear hormone receptor								4	0
AR	M788K	ATG	X	66941719	0.964	1	-9.1253	14	1.81	0	14.3	Disease-associated	PF00104					Androgen insensitivity syndrome	Van (2003) Eur J Pediatr 162:781	PubMed 13680382	ligand-binding domain of nuclear hormone receptor								4	0
AR	M788I	ATG	X	66941720	0.896	1	-3.8657	-54	1.04	0	14.3	Disease-associated	PF00104					Androgen insensitivity syndrome	Audi (2010) J Clin Endocrinol Metab 95:1876; Audi (2010) J Clin Endocrinol Metab 95:1876	PubMed 20150575; PubMed 20150575	ligand-binding domain of nuclear hormone receptor								4	0
AR	R789S	AGG	X	66941723	0.844	1	-3.9489	31	1.6	0	56.64	Disease-associated	PF00104					Androgen insensitivity syndrome	Lumroso (1999) AR LSDB entry Meeting abstract:0406	Source: LSDB	ligand-binding domain of nuclear hormone receptor								1	0
AR	L791F	CTC	X	66941727	0.778	1	-2.8202	-44	1.3	0	0	Disease-associated	PF00104					Androgen insensitivity syndrome	Tsukada (1994) J Clin Endocrinol Metab 79:1202	PubMed 7962294	ligand-binding domain of nuclear hormone receptor								2	0
AR	L791P	CTC	X	66941728	0.963	1	-7.9632	19	3.98	0	0	Disease-associated	PF00104					Androgen insensitivity syndrome	Raicu (2008) Asian J Androl 10:687	PubMed 18097502	ligand-binding domain of nuclear hormone receptor								2	0
AR	E794D	GAG	X	66941738	0.702	1	-4.113	-29	0.95	0	0	Disease-associated	PF00104					Androgen insensitivity syndrome	Pinsky (1992) Clin Invest Med 15:456	PubMed 1458719	ligand-binding domain of nuclear hormone receptor								1	0
AR	F795S	TTT	X	66941740	0.972	1	-5.5678	39	3	0	0	Disease-associated	PF00104					Androgen insensitivity syndrome	Hiort (1996) Am J Med Genet 63:218	PubMed 8723113	ligand-binding domain of nuclear hormone receptor								1	0
AR	T801I	ACC	X	66941758	0.965	1	-8.3125	-23	1.15	0	57.75	Disease-associated	PF00104					Androgen insensitivity syndrome	Galli-Tsinopoulou (2003) J Pediatr Endocrinol Metab 16:149	PubMed 12713250	ligand-binding domain of nuclear hormone receptor								1	0
AR	Q803R	CAG	X	66941764	0.803	1	-1.7394	-63	0.21	0	61.28	Disease-associated	PF00104					Androgen insensitivity syndrome	Chavez (2001) Clin Genet 59:185	PubMed 11260228	ligand-binding domain of nuclear hormone receptor								1	0
AR	E804K	GAA	X	66941766	0.928	1	-3.7411	22	1.2	0	0	Disease-associated	PF00104					Androgen insensitivity syndrome	Sawai (2000) J Hum Genet 45:342	PubMed 11185742	ligand-binding domain of nuclear hormone receptor								1	0
AR	F805L	TTC	X	66941769	0.944	1	-4.7361	-7	1.25	0	21.61	Disease-associated	PF00104					Androgen insensitivity syndrome	Gad (2003) Clin Genet 63:59	PubMed 12519373	ligand-binding domain of nuclear hormone receptor								3	0
AR	F805S	TTC	X	66941770	0.949	1	-6.0128	31	3.52	0	21.61	Disease-associated	PF00104					Androgen insensitivity syndrome	Wang (2016) Exp Ther Med 11:2277	PubMed 27284311	ligand-binding domain of nuclear hormone receptor								3	0
AR	C807Y	TGC	X	66941776	0.96	1	-6.0936	37	0.84	0	0	Disease-associated	PF00104					Androgen insensitivity syndrome	Brown (1993) Eur J Pediatr 152:S62	PubMed 8339746	ligand-binding domain of nuclear hormone receptor								1	0
AR	M808V	ATG	X	66941778	0.941	1	-3.9612	-54	1.3	0	0	Disease-associated	PF00104					Androgen insensitivity syndrome	Murono (1995) Hum Mutat 6:152	PubMed 7581399	ligand-binding domain of nuclear hormone receptor								3	1
AR	M808T	ATG	X	66941779	0.949	1	-8.1319	-17	2.42	0	0	Disease-associated	PF00104					Androgen insensitivity syndrome	Ong (1999) Lancet 354:1444	PubMed 10543676	ligand-binding domain of nuclear hormone receptor								3	1
AR	M808R	ATG	X	66941779	0.953	1	-5.2946	2	1.47	0	0	Disease-associated	PF00104					Androgen insensitivity syndrome	Adeyemo (1993) Hum Mol Genet 2:1809	PubMed 8281140	ligand-binding domain of nuclear hormone receptor								3	1
AR	L813F	CTC	X	66941793	0.872	1	-2.3962	-31	1.16	0	21.82	Disease-associated	PF00104					Androgen insensitivity syndrome	Yaegashi (1999) Tohoku J Exp Med 187:263	PubMed 10458483	ligand-binding domain of nuclear hormone receptor								2	0
AR	L813P	CTC	X	66941794	0.966	1	-4.3231	18	4.08	0	21.82	Disease-associated	PF00104					Androgen insensitivity syndrome	Jaaskelainen (2006) Hum Mutat 27:291	PubMed 16470553	ligand-binding domain of nuclear hormone receptor								2	0
AR	F814C	TTC	X	66941797	0.959	1	-4.249	-18	2.16	0	0	Disease-associated	PF00104					Androgen insensitivity syndrome	Elfferich (2013) Sex Dev 7:223	PubMed 23774508	ligand-binding domain of nuclear hormone receptor								1	0
AR	S815N	AGC	X	66941800	0.796	1	-3.1831	-68	0.72	0	0	Disease-associated	PF00104					Androgen insensitivity syndrome	Pinsky (1992) Clin Invest Med 15:456	PubMed 1458719	ligand-binding domain of nuclear hormone receptor								1	0
AR	P818A	CCA	X	66942671	0.954	1	-5.7343	1	1.66	0	0	Disease-associated	PF00104					Androgen insensitivity syndrome	Lumbroso (2004) J Mol Endocrinol 32:679	PubMed 15171708	ligand-binding domain of nuclear hormone receptor								2	0
AR	P818L	CCA	X	66942672	0.952	1	-6.7042	31	1.16	0	0	Disease-associated	PF00104					Androgen insensitivity syndrome	Turek-Plewa (2006) Hum Genet 119:361	Source: Online submission	ligand-binding domain of nuclear hormone receptor								2	0
AR	D820G	GAT	X	66942678	0.878	1	-3.341	5	0.41	0	44.6	Disease-associated	PF00104					Androgen insensitivity syndrome	Choi (2000) Arch Gynecol Obstet 263:201	PubMed 10834333	ligand-binding domain of nuclear hormone receptor								1	0
AR	G821W	GGG	X	66942680	0.957	1	-9.7136	82	1.62	0	0	Disease-associated	PF00104					Androgen insensitivity syndrome	Franasiak (2015) Obstet Gynecol 125:383	PubMed 25569013	ligand-binding domain of nuclear hormone receptor								2	0
AR	G821A	GGG	X	66942681	0.955	1	-5.8298	-6	1.98	0	0	Disease-associated	PF00104					Androgen insensitivity syndrome	Tanaka (1998) Gynecol Endocrinol 12:75	PubMed 9610419	ligand-binding domain of nuclear hormone receptor								2	0
AR	L822V	CTG	X	66942683	0.944	1	-3.9481	-65	1.19	0	0	Disease-associated	PF00104					Androgen insensitivity syndrome	Pinsky (1992) Clin Invest Med 15:456	PubMed 1458719	ligand-binding domain of nuclear hormone receptor								1	0
AR	Q825K	CAA	X	66942692	0.951	1	-4.9603	-72	0.34	0	0	Disease-associated	PF00104					Androgen insensitivity syndrome	Giwercman (2000) J Clin Endocrinol Metab 85:2253	PubMed 10852459	ligand-binding domain of nuclear hormone receptor								1	0
AR	F828L	TTT	X	66942700	0.555	1	-3.9486	-32	0.68	0	0	Disease-associated	PF00104					Androgen insensitivity syndrome	Nam (2015) Obstet Gynecol Sci 58:179	PubMed 25798434	ligand-binding domain of nuclear hormone receptor								2	0
AR	F828V	TTT	X	66942701	0.953	1	-4.4147	-17	1.39	0	0	Disease-associated	PF00104					Androgen insensitivity syndrome	Chavez (2001) J Hum Genet 46:560	PubMed 11587068	ligand-binding domain of nuclear hormone receptor								2	0
AR	L831V	CTT	X	66942710	0.846	1	-3.5452	-62	1.05	0	0	Disease-associated	PF00104					Androgen insensitivity syndrome	Chavez (2001) Clin Genet 59:185	PubMed 11260228	ligand-binding domain of nuclear hormone receptor								2	0
AR	R832Q	CGA	X	66942714	0.947	1	-4.3106	-1	0.89	0	0	Disease-associated	PF00104					Androgen insensitivity syndrome	Brown (1990) Mol Endocrinol 4:1759	PubMed 2082179	ligand-binding domain of nuclear hormone receptor								2	0
AR	R832L	CGA	X	66942714	0.939	1	-4.3167	31	-0.32	0	0	Disease-associated	PF00104					Androgen insensitivity syndrome	Shkolny (1995) Hum Mol Genet 4:515	PubMed 7633398	ligand-binding domain of nuclear hormone receptor								2	0
AR	Y835C	TAC	X	66942723	0.961	1	-6.5978	31	2.81	0	0	Disease-associated	PF00104					Androgen insensitivity syndrome	McPhaul (1992) J Clin Invest 90:2097	PubMed 1430233	ligand-binding domain of nuclear hormone receptor								1	0
AR	L839V	CTC	X	66942734	0.944	1	-4.1206	-67	1.26	0	0	Disease-associated	PF00104					Androgen insensitivity syndrome	Audi (2010) J Clin Endocrinol Metab 95:1876	PubMed 20150575	ligand-binding domain of nuclear hormone receptor								3	0
AR	R841S	CGT	X	66942740	0.883	1	-5.2805	-8	0.71	0	0	Disease-associated	PF00104					Androgen insensitivity syndrome	Melo (1999) Hum Mutat 14:353	PubMed 10502786	ligand-binding domain of nuclear hormone receptor								4	0
AR	R841G	CGT	X	66942740	0.913	1	-6.7838	29	1.68	0	0	Disease-associated	PF00104					Androgen insensitivity syndrome	Giwercman (1998) Hum Genet 103:529	PubMed 9856504	ligand-binding domain of nuclear hormone receptor								4	0
AR	R841C	CGT	X	66942740	0.879	1	-8.8457	32	0.97	0	0	Disease-associated	PF00104					Androgen insensitivity syndrome	McPhaul (1992) J Clin Invest 90:2097	PubMed 1430233	ligand-binding domain of nuclear hormone receptor								4	0
AR	R841H	CGT	X	66942741	0.908	1	-4.4299	-7	0.55	0	0	Disease-associated	PF00104					Androgen insensitivity syndrome	McPhaul (1992) J Clin Invest 90:2097	PubMed 1430233	ligand-binding domain of nuclear hormone receptor								4	0
AR	I842S	ATC	X	66942744	0.805	1	-1.3218	10	1.58	0	31.78	Disease-associated	PF00104					Androgen insensitivity syndrome	Hiort (1996) Am J Med Genet 63:218	PubMed 8723113	ligand-binding domain of nuclear hormone receptor								1	1
AR	I843N	ATT	X	66942747	0.914	1	-8.1739	16	1.34	0	29.61	Disease-associated	PF00104					Androgen insensitivity syndrome	Avila (2002) J Clin Endocrinol Metab 87:182	PubMed 11788645	ligand-binding domain of nuclear hormone receptor								2	0
AR	I843T	ATT	X	66942747	0.926	1	-3.8594	-27	1.38	0	29.61	Disease-associated	PF00104					Androgen insensitivity syndrome	Hiort (1996) Am J Med Genet 63:218	PubMed 8723113	ligand-binding domain of nuclear hormone receptor								2	0
AR	A844E	GCA	X	66942750	0.656	1	-3.0423	-2	0.42	0	115.58	Disease-associated	PF00104					Androgen insensitivity syndrome	Ledig (2005) Horm Res 63:263	PubMed 15925895	ligand-binding domain of nuclear hormone receptor								1	1
AR	R855K	AGA	X	66942783	0.567	1	-0.6337	-19	0.19	0	42.81	Disease-associated	PF00104					Androgen insensitivity syndrome	McPhaul (1992) J Clin Invest 90:2097	PubMed 1430233	ligand-binding domain of nuclear hormone receptor								1	0
AR	R856G	CGC	X	66942785	0.966	1	-8.5756	49	2.33	0	0	Disease-associated	PF00104					Androgen insensitivity syndrome	Holterhus (2003) Genome Biol 4:R37	PubMed 12801411	ligand-binding domain of nuclear hormone receptor								3	0
AR	R856C	CGC	X	66942785	0.954	1	-8.5756	52	1.58	0	0	Disease-associated	PF00104					Androgen insensitivity syndrome	McPhaul (1992) J Clin Invest 90:2097	PubMed 1430233	ligand-binding domain of nuclear hormone receptor								3	0
AR	R856H	CGC	X	66942786	0.968	1	-4.7152	20	0.88	0	0	Disease-associated	PF00104					Androgen insensitivity syndrome	Batch (1992) Hum Mol Genet 1:497	PubMed 1307250	ligand-binding domain of nuclear hormone receptor								3	0
AR	F857L	TTC	X	66942788	0.868	1	-2.7178	-18	0.65	0	0	Disease-associated	PF00104					Androgen insensitivity syndrome	Ahmed (2000) J Clin Endocrinol Metab 85:658	PubMed 10690872	ligand-binding domain of nuclear hormone receptor								1	0
AR	L864R	CTG	X	66942810	0.962	1	-9.2857	27	1.85	0	14.3	Disease-associated	PF00104					Androgen insensitivity syndrome	Brown (1993) Eur J Pediatr 152:S62	PubMed 8339746	ligand-binding domain of nuclear hormone receptor								1	0
AR	D865N	GAC	X	66942812	0.861	1	-8.33	-18	0.74	0	0	Disease-associated	PF00104					Androgen insensitivity syndrome	Batch (1992) Hum Mol Genet 1:497	PubMed 1307250	ligand-binding domain of nuclear hormone receptor								2	0
AR	D865G	GAC	X	66942813	0.954	1	-4.5099	-15	1.68	0	0	Disease-associated	PF00104					Androgen insensitivity syndrome	De Bellis (1992) Mol Endocrinol 6:1909	PubMed 1480178	ligand-binding domain of nuclear hormone receptor								2	0
AR	S866P	TCC	X	66942815	0.945	1	-4.6727	-28	1.1	0	57.75	Disease-associated	PF00104					Androgen insensitivity syndrome	Ahmed (2000) J Clin Endocrinol Metab 85:658	PubMed 10690872	ligand-binding domain of nuclear hormone receptor								1	0
AR	V867M	GTG	X	66942818	0.644	1	-0.404	-65	1.33	0	31.78	Disease-associated	PF00104					Androgen insensitivity syndrome	Lubahn (1989) Proc Natl Acad Sci U S A 86:9534	PubMed 2594783	ligand-binding domain of nuclear hormone receptor								3	0
AR	V867L	GTG	X	66942818	0.559	1	1.1652	-77	0.83	0	31.78	Disease-associated	PF00104					Androgen insensitivity syndrome	Saunders (1992) Clin Endocrinol (Oxf) 37:214	PubMed 1424203	ligand-binding domain of nuclear hormone receptor								3	0
AR	V867E	GTG	X	66942819	0.91	1	-6.0784	-29	2.44	0	31.78	Disease-associated	PF00104					Androgen insensitivity syndrome	McPhaul (1992) J Clin Invest 90:2097	PubMed 1430233	ligand-binding domain of nuclear hormone receptor								3	0
AR	Q868R	CAG	X	66942822	0.918	1	-3.6503	-49	0.87	0	24.08	Disease-associated	PF00104					Androgen insensitivity syndrome	Doehnert (2015) Sex Dev 9:69	PubMed 25613104	ligand-binding domain of nuclear hormone receptor								2	0
AR	I870M	ATT	X	66943530	0.807	1	-3.1412	-79	0.96	0	89.28	Disease-associated	PF00104					Androgen insensitivity syndrome	Batch (1992) Hum Mol Genet 1:497	PubMed 1307250	ligand-binding domain of nuclear hormone receptor								1	0
AR	A871E	GCG	X	66943532	0.854	1	-6.0363	-36	1.48	0	123.47	Disease-associated	PF00104					Androgen insensitivity syndrome	Knoke (1997) Cancer Genet Cytogenet 98:139	PubMed 9332480	ligand-binding domain of nuclear hormone receptor								4	0
AR	A871G	GCG	X	66943532	0.778	1	-2.0179	-67	1.86	0	123.47	Disease-associated	PF00104					Androgen insensitivity syndrome	Hiort (1994) Hum Mol Genet 3:1163	PubMed 7981687	ligand-binding domain of nuclear hormone receptor								4	0
AR	A871V	GCG	X	66943532	0.617	1	0.9221	-58	0.45	0	123.47	Disease-associated	PF00104					Androgen insensitivity syndrome	Hiort (1994) Eur J Pediatr 153:317	PubMed 8033918	ligand-binding domain of nuclear hormone receptor								4	0
AR	R872G	AGA	X	66943534	0.756	1	-1.9967	31	1.68	0	26	Disease-associated	PF00104					Androgen insensitivity syndrome	Shkolny (1999) J Clin Endocrinol Metab 84:805	PubMed 10022458	ligand-binding domain of nuclear hormone receptor								1	0
AR	H875R	CAT	X	66943544	0.931	1	-4.2256	-15	0.8	0	24.08	Disease-associated	PF00104					Androgen insensitivity syndrome	Chavez (2001) J Hum Genet 46:560	PubMed 11587068	ligand-binding domain of nuclear hormone receptor								1	0
AR	T878I	ACT	X	66943553	0.96	1	-7.1789	3	-0.76	0	0	Disease-associated	PF00104					Androgen insensitivity syndrome	Mueller (2010) Hum Genet 127:479	PubMed 21488290	ligand-binding domain of nuclear hormone receptor								1	0
AR	D880Y	GAC	X	66943558	0.948	1	-3.1248	69	0.31	0	44.6	Disease-associated	PF00104					Androgen insensitivity syndrome	Chavez (2001) J Hum Genet 46:560	PubMed 11587068	ligand-binding domain of nuclear hormone receptor								1	1
AR	L860F	CTC	X	66942797	0.957	1	-7.5052	-24	1.75	0	0	Disease-associated	PF00104					Androgen insensitivity syndrome	Singh (2006) J Androl 27:510	PubMed 16582414	ligand-binding domain of nuclear hormone receptor								1	0
AR	L882V	CTA	X	66943564	0.666	1	-3.0726	-63	1.21	0	21.82	Disease-associated						Androgen insensitivity syndrome	Davies (1995) Clin Endocrinol (Oxf) 43:69	PubMed 7641413									2	0
AR	L882P	CTA	X	66943565	0.929	1	-5.8092	23	3.36	0	21.82	Disease-associated						Androgen insensitivity syndrome	Galani (2008) Fertil Steril 90:2008.e1	PubMed 18342859									2	0
ATP7A	P852L	CCA				1	-8.7361	65	0.83	0		Disease-associated	PF00122	3	6	3	54	Menkes syndrome	Saunders (2012) Sci Transl Med 4:154ra135	PubMed 23035047	E1-E2 ATPase								1	0
ATP7A	G853R	GGA				1	-7.2008	98	2	0		Disease-associated	PF00122	3	6	3	54	Menkes syndrome	Moller (2005) Hum Mutat 26:84	PubMed 15981243	E1-E2 ATPase								1	0
ATP7A	G860V	GGT				1	-7.2419	94	1.4	0		Disease-associated	PF00122	3	6	3	54	Menkes syndrome	Moller (2005) Hum Mutat 26:84	PubMed 15981243	E1-E2 ATPase								1	0
ATP7A	L873R	CTC				1	-5.9487	93	0.64	0		Disease-associated	PF00122	3	6	3	54	Menkes syndrome	Ogawa (1999) J Hum Genet 44:206	PubMed 10319589	E1-E2 ATPase								1	0
ATP7A	G876R	GGG				1	-8.0961	98	1.56	0		Disease-associated	PF00122	3	6	3	54	Menkes syndrome	Moller (2005) Hum Mutat 26:84	PubMed 15981243	E1-E2 ATPase								2	0
ATP7A	G876E	GGG				1	-9.4274	97	1.86	0		Disease-associated	PF00122	3	6	3	54	Menkes syndrome	Moller (2005) Hum Mutat 26:84	PubMed 15981243	E1-E2 ATPase								2	0
ATP7A	G1118S	GGT				1	-7.1518	97	2.14	0		Disease-associated	PF00702	3	6	3	54	Menkes syndrome	Kim (2015) Metab Brain Dis 30:75	PubMed 24919650	haloacid dehalogenase-like hydrolase								2	0
ATP7A	G1118D	GGT				1	-8.2	98	2.93	0		Disease-associated	PF00702	3	6	3	54	Menkes syndrome	Hahn (2001) Mol Genet Metab 73:86	PubMed 11350187	haloacid dehalogenase-like hydrolase								2	0
ATP7A	E628V	GAA				1	-3.586	-58	-0.4	0		Disease-associated	PF00403	3	6	3	54	Menkes syndrome	Gourdon (2011) Nature 475:59	PubMed 21716286	HMA domain								1	0
ATP7A	A629P	GCT				1	-6.2183	87	1.77	0		Disease-associated		3	6	3	54	Menkes syndrome	Tumer (1997) Am J Hum Genet 60:63	PubMed 8981948									1	1
ATP7A	S814P	TCA				1	-7.617	4	0.17	0		Disease-associated		3	6	3	54	Menkes syndrome	Gourdon (2011) Nature 475:59	PubMed 21716286									1	0
BMPR2	V339D	GTC				1	-7.41	80	3.3	0		Disease-associated	PF00069	2	7	11	30	Pulmonary arterial hypertension	Kabata (2013) Respirology 18:1076	PubMed 23675998	protein kinase domain								1	0
BMPR2	L340P	CTA				1	-7.39	87	2.52	0		Disease-associated	PF00069	2	7	11	30	Pulmonary arterial hypertension	Sztrymf (2008) Am J Respir Crit Care Med 177:1377	PubMed 18356561	protein kinase domain								1	0
BMPR2	V341M	GTG				1	-4.13	11	1.13	0		Disease-associated	PF00069	2	7	11	30	Pulmonary arterial hypertension	Pousada (2014) PLoS One 9:e100261	PubMed 24936649	protein kinase domain								1	0
BMPR2	C347R	TGT				1	-7.56	69	2.53	0		Disease-associated	PF00069	2	7	11	30	Pulmonary arterial hypertension	Machado (2006) Hum Mutat 27:121	PubMed 16429395	protein kinase domain								1	0
BMPR2	C347Y	TGT				0	-7.56	67	0.54	0		Disease-associated	PF00069	2	7	11	30	Pulmonary arterial hypertension	Lane (2000) Nat Genet 26:81	PubMed 10973254	protein kinase domain								1	0
BMPR2	M356L	ATG				1	-3.68	-57	0.37	0		Disease-associated	PF00069	2	7	11	30	Pulmonary arterial hypertension	Wang (2010) Clin Genet 77:189	PubMed 20002458	protein kinase domain								1	0
BMPR2	A384V	GCA				1	-7.39	73	1	0		Disease-associated	PF00069	2	7	11	30	Pulmonary arterial hypertension	Kabata (2013) Respirology 18:1076	PubMed 23675998	protein kinase domain								1	0
BMPR2	E386Q	GAA				1	-8.26	87	0.64	0		Disease-associated	PF00069	2	7	11	30	Pulmonary arterial hypertension	Machado (2015) Hum Mutat 36:1113	PubMed 26387786	protein kinase domain								4	0
BMPR2	E386A	GAA				1	-8.26	82	1.23	0		Disease-associated	PF00069	2	7	11	30	Pulmonary arterial hypertension	Kabata (2013) Respirology 18:1076	PubMed 23675998	protein kinase domain								4	0
BMPR2	E386V	GAA				1	-8.26	89	0.91	0		Disease-associated	PF00069	2	7	11	30	Pulmonary arterial hypertension	Fu (2008) Chin Med J (Engl) 121:399	PubMed 18364108	protein kinase domain								4	0
BMPR2	A391T	GCT				1	-4.82	-18	-0.04	0		Disease-associated	PF00069	2	7	11	30	Pulmonary arterial hypertension	Sztrymf (2008) Am J Respir Crit Care Med 177:1377	PubMed 18356561	protein kinase domain								1	0
BMPR2	V392A	GTG				1	-4.87	56	2.01	0		Disease-associated	PF00069	2	7	11	30	Pulmonary arterial hypertension	Wang (2010) Clin Genet 77:189	PubMed 20002458	protein kinase domain								1	0
BMPR2	L401S	TTG				1	-8.92	79	2.62	0		Disease-associated	PF00069	2	7	11	30	Pulmonary arterial hypertension	Machado (2006) Hum Mutat 27:121	PubMed 16429395	protein kinase domain								1	0
BMPR2	Y407S	TAT				1	-5.92	96	3.93	0		Disease-associated	PF00069	2	7	11	30	Pulmonary arterial hypertension	Machado (2015) Hum Mutat 36:1113	PubMed 26387786	protein kinase domain								1	0
BMPR2	G410R	GGA				1	-9.2	92	0.47	0		Disease-associated	PF00069	2	7	11	30	Pulmonary arterial hypertension	Liu (2012) Eur Respir J 39:597	PubMed 21737554	protein kinase domain								1	0
BMPR2	R419S	AGA				1	-5.82	75	2.04	0		Disease-associated	PF00069	2	7	11	30	Pulmonary arterial hypertension	Machado (2006) Hum Mutat 27:121	PubMed 16429395	protein kinase domain								1	0
BMPR2	C420R	TGT				1	-8.69	76	2.37	0		Disease-associated	PF00069	2	7	11	30	Pulmonary arterial hypertension	Machado (2001) Am J Hum Genet 68:92	PubMed 11115378	protein kinase domain								2	0
BMPR2	C420Y	TGT				0	-6.28	78	1.19	0		Disease-associated	PF00069	2	7	11	30	Pulmonary arterial hypertension	Morisaki (2004) Hum Mutat 23:632	PubMed 15146475	protein kinase domain								2	0
BMPR2	C420F	TGT				1	-6.52	77	1.14	0		Disease-associated	PF00069	2	7	11	30	Pulmonary arterial hypertension	Navas (2016) Rev Esp Cardiol (Engl Ed) :	PubMed 27453251	protein kinase domain								2	0
BMPR2	G426R	GGG				1	-4.94	-1	1.05	0		Disease-associated	PF00069	2	7	11	30	Pulmonary arterial hypertension	Machado (2015) Hum Mutat 36:1113	PubMed 26387786	protein kinase domain								1	0
BMPR2	M449R	ATG				1	-7.25	52	1.44	0		Disease-associated	PF00069	2	7	11	30	Pulmonary arterial hypertension	Cogan (2006) Am J Respir Crit Care Med 174:590	PubMed 16728714	protein kinase domain								1	0
BMPR2	C483R	TGT				1	-7.64	80	1.76	0		Disease-associated	PF00069	2	7	11	30	Pulmonary arterial hypertension	Thomson (2000) J Med Genet 37:741	PubMed 11015450	protein kinase domain								1	0
BMPR2	D485N	GAC				1	-5.41	24	0.35	0		Disease-associated	PF00069	2	7	11	30	Pulmonary arterial hypertension	Machado (2015) Hum Mutat 36:1113	PubMed 26387786	protein kinase domain								2	0
BMPR2	D485G	GAC				1	-8.25	53	0.79	0		Disease-associated	PF00069	2	7	11	30	Pulmonary arterial hypertension	Lane (2000) Nat Genet 26:81	PubMed 10973254	protein kinase domain								2	0
BMPR2	D487H	GAT				1	-6.39	21	0.72	0		Disease-associated	PF00069	2	7	11	30	Pulmonary arterial hypertension	Navas (2016) Rev Esp Cardiol (Engl Ed) :	PubMed 27453251	protein kinase domain								2	0
BMPR2	A490V	GCT				1	-5.24	-4	0.92	0		Disease-associated	PF00069	2	7	11	30	Pulmonary arterial hypertension	Machado (2006) Hum Mutat 27:121	PubMed 16429395	protein kinase domain								1	0
BMPR2	R491W	CGG				1	-8.06	94	0.2	0		Disease-associated	PF00069	2	7	11	30	Pulmonary arterial hypertension	Deng (2000) Am J Hum Genet 67:737	PubMed 10903931	protein kinase domain								2	0
BMPR2	R491Q	CGG				1	-8.06	89	0.99	0		Disease-associated	PF00069	2	7	11	30	Pulmonary arterial hypertension	Deng (2000) Am J Hum Genet 67:737	PubMed 10903931	protein kinase domain								2	0
BMPR2	E503D	GAA				1	-2.9	-13	1.51	0		Disease-associated		2	7	11	30	Pulmonary arterial hypertension	Roberts (2004) Eur Respir J 24:371	PubMed 15358693									1	0
BMPR2	C60R	TGC				1	-8.53	73	2.37	0		Disease-associated	PF01064	2	7	11	30	Pulmonary arterial hypertension	Machado (2015) Hum Mutat 36:1113	PubMed 26387786	activin types I and II receptor domain								3	0
BMPR2	C60G	TGC				1	-5.52	64	2.73	0		Disease-associated	PF01064	2	7	11	30	Pulmonary arterial hypertension	Liu (2012) Eur Respir J 39:597	PubMed 21737554	activin types I and II receptor domain								3	0
BMPR2	C60Y	TGC				1	-5.46	54	1.59	0		Disease-associated	PF01064	2	7	11	30	Pulmonary arterial hypertension	Thomson (2000) J Med Genet 37:741	PubMed 11015450	activin types I and II receptor domain								3	0
BMPR2	C66R	TGC				1	-4.98	89	3.11	0		Disease-associated	PF01064	2	7	11	30	Pulmonary arterial hypertension	Cahn (2004) Isr Med Assoc J 6:156	PubMed 15055271	activin types I and II receptor domain								3	0
BMPR2	C66G	TGC				1	-9.28	88	3.76	0		Disease-associated	PF01064	2	7	11	30	Pulmonary arterial hypertension	Machado (2015) Hum Mutat 36:1113	PubMed 26387786	activin types I and II receptor domain								3	0
BMPR2	C66Y	TGC				1	-9.28	84	1.11	0		Disease-associated	PF01064	2	7	11	30	Pulmonary arterial hypertension	Machado (2006) Hum Mutat 27:121	PubMed 16429395	activin types I and II receptor domain								3	0
BMPR2	Y67C	TAT				1	-8.12	64	2.05	0		Disease-associated	PF01064	2	7	11	30	Pulmonary arterial hypertension	Morisaki (2004) Hum Mutat 23:632	PubMed 15146475	activin types I and II receptor domain								1	0
BMPR2	G68D	GGC				1	-8.33	65	2.09	0		Disease-associated	PF01064	2	7	11	30	Pulmonary arterial hypertension	Machado (2006) Hum Mutat 27:121	PubMed 16429395	activin types I and II receptor domain								1	1
BMPR2	Q82H	CAA				1	-9.38	55	0.21	0		Disease-associated	PF01064	2	7	11	30	Pulmonary arterial hypertension	Humbert (2002) Eur Respir J 20:518	PubMed 12358323	activin types I and II receptor domain								1	0
BMPR2	G83R	GGA				1	-9.58	52	2.37	0		Disease-associated	PF01064	2	7	11	30	Pulmonary arterial hypertension	Sztrymf (2008) Am J Respir Crit Care Med 177:1377	PubMed 18356561	activin types I and II receptor domain								1	0
BMPR2	C84F	TGT				1	-11.22	78	0.45	0		Disease-associated	PF01064	2	7	11	30	Pulmonary arterial hypertension	Liu (2012) Eur Respir J 39:597	PubMed 21737554	activin types I and II receptor domain								1	0
BMPR2	Q92L	CAA				1	-3.23	-27	0.31	29.27		Disease-associated	PF01064	2	7	11	30	Pulmonary arterial hypertension	Pousada (2014) PLoS One 9:e100261	PubMed 24936649	activin types I and II receptor domain								2	1
BMPR2	Q92H	CAA				1	-2.29	-42	-0.28	29.27		Disease-associated	PF01064	2	7	11	30	Pulmonary arterial hypertension	Kabata (2013) Respirology 18:1076	PubMed 23675998	activin types I and II receptor domain								2	1
BMPR2	C94R	TGT				1	-9.56	85	2.29	0		Disease-associated	PF01064	2	7	11	30	Pulmonary arterial hypertension	Machado (2006) Hum Mutat 27:121	PubMed 16429395	activin types I and II receptor domain								2	0
BMPR2	C94G	TGT				1	-9.56	81	2.45	0		Disease-associated	PF01064	2	7	11	30	Pulmonary arterial hypertension	Machado (2015) Hum Mutat 36:1113	PubMed 26387786	activin types I and II receptor domain								2	0
BMPR2	E98K	GAA				1	-3.39	3	0.18	0		Disease-associated	PF01064	2	7	11	30	Pulmonary arterial hypertension	Wang (2010) Clin Genet 77:189	PubMed 20002458	activin types I and II receptor domain								1	1
BMPR2	C99R	TGT				1	-7.96	74	2.7	0		Disease-associated	PF01064	2	7	11	30	Pulmonary arterial hypertension	Machado (2006) Hum Mutat 27:121	PubMed 16429395	activin types I and II receptor domain								1	0
BMPR2	T102A	ACT				1	-4.94	-19	1	0		Disease-associated	PF01064	2	7	11	30	Pulmonary arterial hypertension	Roberts (2004) Eur Respir J 24:371	PubMed 15358693	activin types I and II receptor domain								1	0
BMPR2	Y113C	TAC				1	-8.35	47	1.31	0		Disease-associated	PF01064	2	7	11	30	Pulmonary arterial hypertension	Liu (2012) Eur Respir J 39:597	PubMed 21737554	activin types I and II receptor domain								1	0
BMPR2	C117R	TGT				1	-11.22	74	1.5	0		Disease-associated	PF01064	2	7	11	30	Pulmonary arterial hypertension	Liu (2012) Eur Respir J 39:597	PubMed 21737554	activin types I and II receptor domain								3	0
BMPR2	C117Y	TGT				0	-11.22	66	0.89	0		Disease-associated	PF01064	2	7	11	30	Pulmonary arterial hypertension	Thomson (2000) J Med Genet 37:741	PubMed 11015450	activin types I and II receptor domain								3	0
BMPR2	C117S	TGT				1	-11.22	61	1.65	0		Disease-associated	PF01064	2	7	11	30	Pulmonary arterial hypertension	Machado (2006) Hum Mutat 27:121	PubMed 16429395	activin types I and II receptor domain								3	0
BMPR2	C118Y	TGT				0	-11.22	73	1.66	0		Disease-associated	PF01064	2	7	11	30	Pulmonary arterial hypertension	Machado (2006) Hum Mutat 27:121	PubMed 16429395	activin types I and II receptor domain								2	0
BMPR2	C118W	TGT				1	-11.22	84	2.21	0		Disease-associated	PF01064	2	7	11	30	Pulmonary arterial hypertension	Lane (2000) Nat Genet 26:81	PubMed 10973254	activin types I and II receptor domain								2	0
BMPR2	C123S	TGT				1	-11.22	79	1.01	0		Disease-associated	PF01064	2	7	11	30	Pulmonary arterial hypertension	Machado (2001) Am J Hum Genet 68:92	PubMed 11115378	activin types I and II receptor domain								2	0
BMPR2	C123R	TGT				1	-11.22	83	1.59	0		Disease-associated	PF01064	2	7	11	30	Pulmonary arterial hypertension	Machado (2001) Am J Hum Genet 68:92	PubMed 11115378	activin types I and II receptor domain								2	0
BMPR2	N124D	AAT				1	-11.22	59	1.91	0		Disease-associated	PF01064	2	7	11	30	Pulmonary arterial hypertension	Sztrymf (2008) Am J Respir Crit Care Med 177:1377	PubMed 18356561	activin types I and II receptor domain								1	0
BMPR2	N126S	AAC				1	-9.27	23	-0.05	0		Disease-associated	PF01064	2	7	11	30	Pulmonary arterial hypertension	Girerd (2010) Respir Res 11:73	PubMed 20534176	activin types I and II receptor domain								1	0
BMPR2	N202Y	AAT				1	-5.71	35	0.58	0		Disease-associated		2	7	11	30	Pulmonary arterial hypertension	Sztrymf (2008) Am J Respir Crit Care Med 177:1377	PubMed 18356561									1	0
BMPR2	K230N	AAA				1	-5.31	91	0.95	0		Disease-associated	PF00069	2	7	11	30	Pulmonary arterial hypertension	Hayes (2014) Pediatr Pulmonol 49:E5	PubMed 23139147	protein kinase domain								1	0
BMPR2	E243K	GAA				1	-7.36	80	0.63	0		Disease-associated	PF00069	2	7	11	30	Pulmonary arterial hypertension	Wang (2010) Clin Genet 77:189	PubMed 20002458	protein kinase domain								2	0
BMPR2	E243Q	GAA				1	-7.36	70	0.16	0		Disease-associated	PF00069	2	7	11	30	Pulmonary arterial hypertension	Chida (2012) Am J Cardiol 110:586	PubMed 22632830	protein kinase domain								2	0
BMPR2	D264N	GAT				1	-4.19	36	-0.04	0		Disease-associated	PF00069	2	7	11	30	Pulmonary arterial hypertension	Pousada (2014) PLoS One 9:e100261	PubMed 24936649	protein kinase domain								1	0
BMPR2	R266T	AGA				1	-4.6	80	0.7	0		Disease-associated	PF00069	2	7	11	30	Pulmonary arterial hypertension	Machado (2006) Hum Mutat 27:121	PubMed 16429395	protein kinase domain								1	1
BMPR2	M273R	ATG				1	-1.2	-26	0.4	0		Disease-associated	PF00069	2	7	11	30	Pulmonary arterial hypertension	Machado (2006) Hum Mutat 27:121	PubMed 16429395	protein kinase domain								1	0
BMPR2	L277P	CTT				1	-7.45	83	4.23	0		Disease-associated	PF00069	2	7	11	30	Pulmonary arterial hypertension	Sztrymf (2008) Am J Respir Crit Care Med 177:1377	PubMed 18356561	protein kinase domain								1	1
BMPR2	S301P	TCT				1	-2.72	44	1.57	0		Disease-associated	PF00069	2	7	11	30	Pulmonary arterial hypertension	Machado (2006) Hum Mutat 27:121	PubMed 16429395	protein kinase domain								1	1
BMPR2	R303H	CGT				1	-3.73	19	0.69	0		Disease-associated	PF00069	2	7	11	30	Pulmonary arterial hypertension	Machado (2006) Hum Mutat 27:121	PubMed 16429395	protein kinase domain								1	0
BMPR2	A313P	GCT				1	-7.71	59	2.87	0		Disease-associated	PF00069	2	7	11	30	Pulmonary arterial hypertension	Machado (2006) Hum Mutat 27:121	PubMed 16429395	protein kinase domain								1	0
BMPR2	H331R	CAT				1	-7.54	89	1	0		Disease-associated	PF00069	2	7	11	30	Pulmonary arterial hypertension	Kabata (2013) Respirology 18:1076	PubMed 23675998	protein kinase domain								1	0
BTK	Y334S	TAT				1	-6.1546	67	0.91	0		Disease-associated	PF00017	2	7	10	2	Agammaglobulinaemia	Hagemann (1994) Hum Mol Genet 3:1743	PubMed 7880320	SH2 domain								2	0
BTK	C337G	TGT				1	-6.2412	30	1.08	0		Disease-associated	PF00017	2	7	10	2	Agammaglobulinaemia	Speletas (2001) Scand J Immunol 54:321	PubMed 11555397	SH2 domain								1	0
BTK	L346P	CTG				1	-8.0943	76	0.3	0		Disease-associated	PF00017	2	7	10	2	Agammaglobulinaemia	Conley (2005) Immunol Rev 203:216	PubMed 15661032	SH2 domain								2	0
BTK	L346R	CTG				1	-5.21	59	-0.03	0		Disease-associated	PF00017	2	7	10	2	Agammaglobulinaemia	Speletas (2001) Scand J Immunol 54:321	PubMed 11555397	SH2 domain								2	0
BTK	A347P	GCT				1	-6.6345	47	1.85	0		Disease-associated	PF00017	2	7	10	2	Agammaglobulinaemia	Chan (2006) Int J Immunogenet 33:205	PubMed 16712653	SH2 domain								1	0
BTK	H350D	CAC				1	-6.1162	65	0.52	0		Disease-associated	PF00017	2	7	10	2	Agammaglobulinaemia	Abolhassani (2016) Expert Rev Clin Immunol 12:479	PubMed 26910880	SH2 domain								1	0
BTK	I355N	ATC				1	-9.0723	70	2.36	0		Disease-associated	PF00017	2	7	10	2	Agammaglobulinaemia	Tóth (2009) Mol Immunol 46:2140	PubMed 19419768	SH2 domain								2	0
BTK	I355T	ATC				1	-8.1633	47	1.81	0		Disease-associated	PF00017	2	7	10	2	Agammaglobulinaemia	Ramalho (2010) Braz J Med Biol Res 43:910	PubMed 20721470	SH2 domain								2	0
BTK	L358F	CTC				1	-5.1863	12	0.76	0		Disease-associated	PF00017	2	7	10	2	Agammaglobulinaemia	Ohashi (1995) J Med Genet 32:77	PubMed 7897635	SH2 domain								1	0
BTK	I359S	ATT				1	-7.1501	59	2.11	0		Disease-associated	PF00017	2	7	10	2	Agammaglobulinaemia	Aadam (2016) J Clin Immunol 36:187	PubMed 26931785	SH2 domain								1	0
BTK	Y361D	TAC				1	-7.9219	80	1.51	0		Disease-associated	PF00017	2	7	10	2	Agammaglobulinaemia	Conley (2005) Immunol Rev 203:216	PubMed 15661032	SH2 domain								2	0
BTK	Y361C	TAC				1	-6.9411	75	1.43	0		Disease-associated	PF00017	2	7	10	2	Agammaglobulinaemia	Saffran (1994) N Engl J Med 330:1488	PubMed 8164701	SH2 domain								2	0
BTK	H362R	CAT				1	-10.0883	72	-0.07	0		Disease-associated	PF00017	2	7	10	2	Agammaglobulinaemia	Mattsson (2000) J Immunol 164:4170	PubMed 10754312	SH2 domain								2	0
BTK	H362Q	CAT				1	-7.9489	46	-0.04	0		Disease-associated	PF00017	2	7	10	2	Agammaglobulinaemia	Brooimans (1997) J Med Genet 34:484	PubMed 9192269	SH2 domain								2	0
BTK	H364D	CAC				1	-7.7234	52	0.25	0		Disease-associated		2	7	10	2	Agammaglobulinaemia	Conley (2005) Immunol Rev 203:216	PubMed 15661032									2	0
BTK	H364P	CAC				1	-9.2726	62	1.28	0		Disease-associated		2	7	10	2	Agammaglobulinaemia	Tani (2002) Hum Mutat 20:235	PubMed 12204007									2	0
BTK	N365Y	AAC				1	-6.6159	36	-0.01	0		Disease-associated		2	7	10	2	Agammaglobulinaemia	Brooimans (1997) J Med Genet 34:484	PubMed 9192269									1	0
BTK	L402Q	CTG				1	-8.8976	68	2.34	0		Disease-associated	PF07714	2	7	10	2	Agammaglobulinaemia	Väliaho (2015) Hum Mutat 36:638	PubMed 25777788	Protein tyrosine kinase								2	0
BTK	L402P	CTG				1	-8.0258	78	4.55	0		Disease-associated	PF07714	2	7	10	2	Agammaglobulinaemia	Lopez-Granados (2005) J Allergy Clin Immunol 116:690	PubMed 16159644	Protein tyrosine kinase								2	0
BTK	L408P	CTG				1	-9.4528	89	0.81	0		Disease-associated	PF07714	2	7	10	2	Agammaglobulinaemia	Zhu (1994) Hum Mol Genet 3:1899	PubMed 7849721	Protein tyrosine kinase								1	0
BTK	F413L	TTT				1	-5.1714	49	0.62	0		Disease-associated	PF07714	2	7	10	2	Agammaglobulinaemia	Väliaho (2015) Hum Mutat 36:638	PubMed 25777788	Protein tyrosine kinase								1	0
BTK	G414R	GGG				1	-9.6205	87	1.84	0		Disease-associated	PF07714	2	7	10	2	Agammaglobulinaemia	Holinski-Feder (1998) Pediatrics 101:276	PubMed 9445504	Protein tyrosine kinase								1	0
BTK	G419R	GGG				1	-8.3624	63	0.41	0		Disease-associated	PF07714	2	7	10	2	Agammaglobulinaemia	Conley (2005) Immunol Rev 203:216; Chen (2016) Medicine (Baltimore) 95:e4544	PubMed 15661032; PubMed 27512878	Protein tyrosine kinase								2	0
BTK	G419E	GGG				1	-8.7529	73	0.85	0		Disease-associated	PF07714	2	7	10	2	Agammaglobulinaemia	Kristufek (2007) Mol Immunol 44:1639	PubMed 17045652	Protein tyrosine kinase								2	0
BTK	I429N	ATC				1	-9.4093	84	3.55	0		Disease-associated	PF07714	2	7	10	2	Agammaglobulinaemia	Vorechovsky (1995) Hum Mol Genet 4:2403	PubMed 8634718	Protein tyrosine kinase								1	0
BTK	K430E	AAG				1	-7.3681	91	0.83	0		Disease-associated	PF07714	2	7	10	2	Agammaglobulinaemia	Vetrie (1993) Nature 361:226	PubMed 8380905	Protein tyrosine kinase								2	0
BTK	K430R	AAG				1	-5.1651	32	0.47	0		Disease-associated	PF07714	2	7	10	2	Agammaglobulinaemia	Farrar (1996) Clin Immunol Immunopathol 81:271	PubMed 8938104	Protein tyrosine kinase								2	0
BTK	E445D	GAA				1	-6.2937	76	1.1	0		Disease-associated	PF07714	2	7	10	2	Agammaglobulinaemia	Conley (1998) Am J Hum Genet 62:1034	PubMed 9545398	Protein tyrosine kinase								1	0
BTK	M450I	ATG				1	-4.621	-13	0.97	0		Disease-associated	PF07714	2	7	10	2	Agammaglobulinaemia	Aghamohammadi (2006) Int Arch Allergy Immunol 141:408	PubMed 16943681	Protein tyrosine kinase								1	0
BTK	L452P	CTT				1	-6.3549	58	2.66	0		Disease-associated	PF07714	2	7	10	2	Agammaglobulinaemia	Speletas (2001) Scand J Immunol 54:321	PubMed 11555397	Protein tyrosine kinase								2	0
BTK	L452R	CTT				1	-6.8903	53	1.5	0		Disease-associated	PF07714	2	7	10	2	Agammaglobulinaemia	Chen (2016) Medicine (Baltimore) 95:e4544	PubMed 27512878	Protein tyrosine kinase								2	0
BTK	H454R	CAT				1	-7.4197	57	1.28	0		Disease-associated	PF07714	2	7	10	2	Agammaglobulinaemia	Futatani (2001) Br J Haematol 114:141	PubMed 11472359	Protein tyrosine kinase								2	0
BTK	H454L	CAT				1	-8.5689	54	0.14	0		Disease-associated	PF07714	2	7	10	2	Agammaglobulinaemia	Chen (2016) Medicine (Baltimore) 95:e4544	PubMed 27512878	Protein tyrosine kinase								2	0
BTK	G462D	GGC				1	-6.7311	87	2.89	0		Disease-associated	PF07714	2	7	10	2	Agammaglobulinaemia	Jo (2003) J Hum Genet 48:322	PubMed 12768435	Protein tyrosine kinase								2	0
BTK	G462V	GGC				1	-6.399	81	2.07	0		Disease-associated	PF07714	2	7	10	2	Agammaglobulinaemia	Lester (1997) BTK LSDB entry Unpublished:A0432	Source: LSDB	Protein tyrosine kinase								2	0
BTK	Y476D	TAC				1	-5.9042	90	2.23	0		Disease-associated	PF07714	2	7	10	2	Agammaglobulinaemia	Hagemann (1995) Hum Mutat 5:296	PubMed 7627183	Protein tyrosine kinase								1	0
BTK	M477R	ATG				1	-6.0414	79	1.21	0		Disease-associated	PF07714	2	7	10	2	Agammaglobulinaemia	Vorechovsky (1995) Hum Mol Genet 4:2403	PubMed 8634718	Protein tyrosine kinase								1	0
BTK	L486P	CTG				1	-7.8092	80	3.13	0		Disease-associated	PF07714	2	7	10	2	Agammaglobulinaemia	Futatani (2001) Br J Haematol 114:141	PubMed 11472359	Protein tyrosine kinase								1	0
BTK	L498V	CTG				1	-5.9263	9	1.46	0		Disease-associated	PF07714	2	7	10	2	Agammaglobulinaemia	Fiorini (2004) Hum Mutat 23:286	PubMed 14974089	Protein tyrosine kinase								1	0
BTK	M501T	ATG				1	-6.2967	40	1.92	0		Disease-associated	PF07714	2	7	10	2	Agammaglobulinaemia	Tani (2002) Hum Mutat 20:235	PubMed 12204007	Protein tyrosine kinase								1	0
BTK	C502R	TGC				1	-9.9085	66	1.6	0		Disease-associated	PF07714	2	7	10	2	Agammaglobulinaemia	Väliaho (2015) Hum Mutat 36:638	PubMed 25777788	Protein tyrosine kinase								3	0
BTK	C502Y	TGC				1	-8.9393	70	0.37	0		Disease-associated	PF07714	2	7	10	2	Agammaglobulinaemia	Zhang (2010) Scand J Immunol 72:454	PubMed 21039741	Protein tyrosine kinase								3	0
BTK	C502F	TGC				1	-7.6043	69	0.22	0		Disease-associated	PF07714	2	7	10	2	Agammaglobulinaemia	Ochs (1995) BTK LSDB entry Unpublished:A0182	Source: LSDB	Protein tyrosine kinase								3	0
BTK	C502W	TGC				1	-9.7962	77	0.42	0		Disease-associated	PF07714	2	7	10	2	Agammaglobulinaemia	Hashimoto (1996) Blood 88:561	PubMed 8695804	Protein tyrosine kinase								3	0
BTK	D504V	GAT				1	-7.8662	56	0.9	0		Disease-associated	PF07714	2	7	10	2	Agammaglobulinaemia	Conley (2005) Immunol Rev 203:216	PubMed 15661032	Protein tyrosine kinase								1	0
BTK	V505F	GTC				1	-7.382	47	0.78	0		Disease-associated	PF07714	2	7	10	2	Agammaglobulinaemia	Väliaho (2015) Hum Mutat 36:638	PubMed 25777788	Protein tyrosine kinase								2	0
BTK	V505D	GTC				1	-9.4043	70	4.25	0		Disease-associated	PF07714	2	7	10	2	Agammaglobulinaemia	Qin (2013) World J Pediatr 9:273	PubMed 23335184	Protein tyrosine kinase								2	0
BTK	C506R	TGT				1	-7.9352	78	1.86	0		Disease-associated	PF07714	2	7	10	2	Agammaglobulinaemia	Hagemann (1994) Hum Mol Genet 3:1743	PubMed 7880320	Protein tyrosine kinase								3	0
BTK	C506Y	TGT				0	-8.4055	85	0.87	0		Disease-associated	PF07714	2	7	10	2	Agammaglobulinaemia	Vorechovsky (1997) Hum Mutat 9:418	PubMed 9143921	Protein tyrosine kinase								3	0
BTK	C506F	TGT				1	-8.6721	84	0.65	0		Disease-associated	PF07714	2	7	10	2	Agammaglobulinaemia	Conley (2005) Immunol Rev 203:216	PubMed 15661032	Protein tyrosine kinase								3	0
BTK	A508T	GCC				1	-6.2916	44	1.49	0		Disease-associated	PF07714	2	7	10	2	Agammaglobulinaemia	Boushaki (2015) Clin Immunol 161:286	PubMed 26387629	Protein tyrosine kinase								2	0
BTK	A508D	GCC				1	-7.6211	79	2.21	0		Disease-associated	PF07714	2	7	10	2	Agammaglobulinaemia	Saha (1997) Mol Med 3:477	PubMed 9260159	Protein tyrosine kinase								2	0
BTK	M509V	ATG				1	-5.7645	13	1.02	0		Disease-associated	PF07714	2	7	10	2	Agammaglobulinaemia	Vorechovsky (1995) Hum Mol Genet 4:51	PubMed 7711734	Protein tyrosine kinase								3	0
BTK	M509T	ATG				1	-8.9756	56	2.53	0		Disease-associated	PF07714	2	7	10	2	Agammaglobulinaemia	Noordzij (2002) J Clin Immunol 22:306	PubMed 12405164	Protein tyrosine kinase								3	0
BTK	M509I	ATG				1	-6.1792	20	0.46	0		Disease-associated	PF07714	2	7	10	2	Agammaglobulinaemia	Farrar (1996) Clin Immunol Immunopathol 81:271; Kanegane (2001) J Allergy Clin Immunol 108:1012	PubMed 8938104; PubMed 11742281	Protein tyrosine kinase								3	0
BTK	Y511N	TAC				1	-6.5545	68	2.44	0		Disease-associated	PF07714	2	7	10	2	Agammaglobulinaemia	Garcia Rodriguez (2003) BTK LSDB entry UP: A1056	Source: LSDB	Protein tyrosine kinase								1	0
BTK	L512Q	CTG				1	-9.4604	47	2.75	0		Disease-associated	PF07714	2	7	10	2	Agammaglobulinaemia	Orlandi (1999) Hum Mutat 15:117	PubMed 10612838	Protein tyrosine kinase								2	0
BTK	L512P	CTG				1	-8.6793	66	3.9	0		Disease-associated	PF07714	2	7	10	2	Agammaglobulinaemia	Orlandi (1999) Hum Mutat 15:117	PubMed 10612838	Protein tyrosine kinase								2	0
BTK	L518R	CTT				1	-8.2142	76	0.47	0		Disease-associated	PF07714	2	7	10	2	Agammaglobulinaemia	Ochs (1998) BTK LSDB entry Unpublished:A0539	Source: LSDB	Protein tyrosine kinase								1	0
BTK	H519Q	CAC				1	-7.5916	86	1.79	0		Disease-associated	PF07714	2	7	10	2	Agammaglobulinaemia	Väliaho (2015) Hum Mutat 36:638	PubMed 25777788	Protein tyrosine kinase								1	0
BTK	R520G	CGA				1	-5.3264	84	0.02	0		Disease-associated	PF07714	2	7	10	2	Agammaglobulinaemia	Danielian (2003) Hum Mutat 21:451	PubMed 12655572	Protein tyrosine kinase								2	0
BTK	R520Q	CGA				1	-7.7551	79	0.32	0		Disease-associated	PF07714	2	7	10	2	Agammaglobulinaemia	Hagemann (1994) Hum Mol Genet 3:1743	PubMed 7880320	Protein tyrosine kinase								2	0
BTK	D521N	GAC				1	-6.218	89	0.18	0		Disease-associated	PF07714	2	7	10	2	Agammaglobulinaemia	Ochs (1995) BTK LSDB entry Unpublished:A0199	Source: LSDB	Protein tyrosine kinase								5	0
BTK	D521H	GAC				1	-7.8982	94	0.11	0		Disease-associated	PF07714	2	7	10	2	Agammaglobulinaemia	Hashimoto (1996) Blood 88:561	PubMed 8695804	Protein tyrosine kinase								5	0
BTK	D521G	GAC				1	-7.5136	94	1.55	0		Disease-associated	PF07714	2	7	10	2	Agammaglobulinaemia	Holinski-Feder (1998) Pediatrics 101:276	PubMed 9445504	Protein tyrosine kinase								5	0
BTK	D521E	GAC				0	-6.6934	92	1.18	0		Disease-associated	PF07714	2	7	10	2	Agammaglobulinaemia	Aadam (2016) J Clin Immunol 36:187	PubMed 26931785	Protein tyrosine kinase								5	0
BTK	L522P	CTG				1	-9.181	83	4.32	0		Disease-associated	PF07714	2	7	10	2	Agammaglobulinaemia	Tóth (2009) Mol Immunol 46:2140	PubMed 19419768	Protein tyrosine kinase								1	0
BTK	A523E	GCA				1	-8.3313	75	1.69	0		Disease-associated	PF07714	2	7	10	2	Agammaglobulinaemia	Lester (1998) BTK LSDB entry Unpublished:A0522	Source: LSDB	Protein tyrosine kinase								2	0
BTK	A523V	GCA				1	-8.5287	53	-0.2	0		Disease-associated	PF07714	2	7	10	2	Agammaglobulinaemia	Lee (2010) J Clin Immunol 30:121	PubMed 19904586	Protein tyrosine kinase								2	0
BTK	A524P	GCT				1	-6.3987	67	0.73	0		Disease-associated	PF07714	2	7	10	2	Agammaglobulinaemia	Lee (2010) J Clin Immunol 30:121	PubMed 19904586	Protein tyrosine kinase								1	0
BTK	R525G	CGA				1	-6.7773	86	1.37	0		Disease-associated	PF07714	2	7	10	2	Agammaglobulinaemia	Conley (1998) Am J Hum Genet 62:1034	PubMed 9545398	Protein tyrosine kinase								3	0
BTK	R525Q	CGA				1	-6.3881	69	0.64	0		Disease-associated	PF07714	2	7	10	2	Agammaglobulinaemia	Vetrie (1993) Nature 361:226	PubMed 8380905	Protein tyrosine kinase								3	0
BTK	R525P	CGA				1	-7.4531	85	0.83	0		Disease-associated	PF07714	2	7	10	2	Agammaglobulinaemia	Vorechovsky (1995) Hum Mol Genet 4:51	PubMed 7711734	Protein tyrosine kinase								3	0
BTK	N526K	AAC				1	-6.8066	83	1.2	0		Disease-associated	PF07714	2	7	10	2	Agammaglobulinaemia	Singh (2016) Ann Allergy Asthma Immunol 117:405	PubMed 27593100	Protein tyrosine kinase								2	0
BTK	C527S	TGT				1	-7.8833	56	2.47	0		Disease-associated	PF07714	2	7	10	2	Agammaglobulinaemia	Conley (2005) Immunol Rev 203:216	PubMed 15661032	Protein tyrosine kinase								2	0
BTK	C527F	TGT				1	-6.2416	67	0.85	0		Disease-associated	PF07714	2	7	10	2	Agammaglobulinaemia	Futatani (2001) Br J Haematol 114:141	PubMed 11472359	Protein tyrosine kinase								2	0
BTK	V535F	GTT				1	-7.6461	49	0.5	0		Disease-associated	PF07714	2	7	10	2	Agammaglobulinaemia	Conley (1998) Am J Hum Genet 62:1034	PubMed 9545398	Protein tyrosine kinase								1	0
BTK	V537E	GTA				1	-10.7703	82	3.57	0		Disease-associated	PF07714	2	7	10	2	Agammaglobulinaemia	Kanegane (2000) Clin Exp Immunol 120:512	PubMed 10844531	Protein tyrosine kinase								1	0
BTK	S538P	TCT				1	-8.3089	84	1.56	0		Disease-associated	PF07714	2	7	10	2	Agammaglobulinaemia	Danielian (2003) Hum Mutat 21:451	PubMed 12655572	Protein tyrosine kinase								1	0
BTK	F540S	TTC				1	-7.3925	91	3.03	0		Disease-associated	PF07714	2	7	10	2	Agammaglobulinaemia	Garcia Rodriguez (2005) BTK LSDB entry Unpublished:A1062	Source: LSDB	Protein tyrosine kinase								1	0
BTK	G541D	GGC				1	-6.9128	89	2.07	0		Disease-associated	PF07714	2	7	10	2	Agammaglobulinaemia	Plebani (2002) Clin Immunol 104:221	PubMed 12217331	Protein tyrosine kinase								1	0
BTK	L542P	CTG				1	-7.7324	80	2.14	0		Disease-associated	PF07714	2	7	10	2	Agammaglobulinaemia	Conley (1994) Hum Mol Genet 3:1751	PubMed 7849697	Protein tyrosine kinase								1	0
BTK	R544G	AGG				1	-7.3102	72	1.31	0		Disease-associated	PF07714	2	7	10	2	Agammaglobulinaemia	Orlandi (1999) Hum Mutat 15:117	PubMed 10612838	Protein tyrosine kinase								5	0
BTK	R544W	AGG				1	-9.0026	85	0.15	0		Disease-associated	PF07714	2	7	10	2	Agammaglobulinaemia	Chen (2016) Medicine (Baltimore) 95:e4544	PubMed 27512878	Protein tyrosine kinase								5	0
BTK	R544K	AGG				1	-4.6587	1	0.4	0		Disease-associated	PF07714	2	7	10	2	Agammaglobulinaemia	Kobayashi (1996) Hum Genet 97:424	PubMed 8834236	Protein tyrosine kinase								5	0
BTK	R544T	AGG				1	-7.7402	60	0.75	0		Disease-associated	PF07714	2	7	10	2	Agammaglobulinaemia	Tóth (2009) Mol Immunol 46:2140	PubMed 19419768	Protein tyrosine kinase								5	0
BTK	R544S	AGG				1	-7.4326	62	0.73	0		Disease-associated	PF07714	2	7	10	2	Agammaglobulinaemia	Rodriguez (2001) Hum Mutat 18:84	PubMed 11438999	Protein tyrosine kinase								5	0
BTK	V546A	GTC				1	-6.184	25	0.98	0		Disease-associated	PF07714	2	7	10	2	Agammaglobulinaemia	Conley (2005) Immunol Rev 203:216	PubMed 15661032	Protein tyrosine kinase								1	0
BTK	D549V	GAT				1	-5.9771	74	-0.01	0		Disease-associated	PF07714	2	7	10	2	Agammaglobulinaemia	Väliaho (2015) Hum Mutat 36:638	PubMed 25777788	Protein tyrosine kinase								1	0
BTK	Y551H	TAC				1	-5.9142	77	1.2	0		Disease-associated	PF07714	2	7	10	2	Agammaglobulinaemia	Aghamohammadi (2006) Int Arch Allergy Immunol 141:408	PubMed 16943681	Protein tyrosine kinase								1	0
BTK	F559S	TTT				1	-8.1345	80	2.91	0		Disease-associated	PF07714	2	7	10	2	Agammaglobulinaemia	Holinski-Feder (1998) Pediatrics 101:276	PubMed 9445504	Protein tyrosine kinase								1	0
BTK	R562W	CGG				1	-9.0573	85	-0.35	0		Disease-associated	PF07714	2	7	10	2	Agammaglobulinaemia	Hagemann (1994) Hum Mol Genet 3:1743	PubMed 7880320	Protein tyrosine kinase								3	0
BTK	R562P	CGG				1	-4.3852	98	1.17	0		Disease-associated	PF07714	2	7	10	2	Agammaglobulinaemia	Vihinen (1994) Proc Natl Acad Sci U S A 91:12803	PubMed 7809124	Protein tyrosine kinase								3	0
BTK	R562L	CGG				1	-4.2878	68	0.35	0		Disease-associated	PF07714	2	7	10	2	Agammaglobulinaemia	Wang (2009) J Clin Immunol 29:352	PubMed 19039656	Protein tyrosine kinase								3	0
BTK	W563L	TGG				1	-7.5986	93	2.1	0		Disease-associated	PF07714	2	7	10	2	Agammaglobulinaemia	Conley (1998) Am J Hum Genet 62:1034	PubMed 9545398	Protein tyrosine kinase								1	0
BTK	P565T	CCA				1	-6.7888	5	1.55	0		Disease-associated	PF07714	2	7	10	2	Agammaglobulinaemia	Jo (2003) J Hum Genet 48:322	PubMed 12768435	Protein tyrosine kinase								2	0
BTK	P565L	CCA				1	-8.1531	16	1.14	0		Disease-associated	PF07714	2	7	10	2	Agammaglobulinaemia	Stewart (2001) Curr Allergy Asthma Rep 1:558	PubMed 11892085	Protein tyrosine kinase								2	0
BTK	P566S	CCG				1	-6.2659	48	1.58	0		Disease-associated	PF07714	2	7	10	2	Agammaglobulinaemia	Rodriguez (2001) Hum Mutat 18:84	PubMed 11438999	Protein tyrosine kinase								2	0
BTK	P566R	CCG				1	-6.4518	65	1.46	0		Disease-associated	PF07714	2	7	10	2	Agammaglobulinaemia	Qin (2013) World J Pediatr 9:273	PubMed 23335184	Protein tyrosine kinase								2	0
BTK	E567K	GAA				1	-8.0227	83	1.44	0		Disease-associated	PF07714	2	7	10	2	Agammaglobulinaemia	Jin (1995) Hum Mol Genet 4:693	PubMed 7633420	Protein tyrosine kinase								3	0
BTK	E567Q	GAA				1	-6.5532	74	0.94	0		Disease-associated	PF07714	2	7	10	2	Agammaglobulinaemia	Basile (2009) J Clin Immunol 29:123	PubMed 18677443	Protein tyrosine kinase								3	0
BTK	E567D	GAA				1	-6.0059	65	1.02	0		Disease-associated	PF07714	2	7	10	2	Agammaglobulinaemia	Kanegane (2001) J Allergy Clin Immunol 108:1012	PubMed 11742281	Protein tyrosine kinase								3	0
BTK	L569P	CTG				1	-6.7961	59	1.9	0		Disease-associated	PF07714	2	7	10	2	Agammaglobulinaemia	Conley (2005) Immunol Rev 203:216	PubMed 15661032	Protein tyrosine kinase								1	0
BTK	F574L	TTC				1	-6.6166	69	0.39	0		Disease-associated	PF07714	2	7	10	2	Agammaglobulinaemia	Broides (2006) Clin Immunol 118:195	PubMed 16297664	Protein tyrosine kinase								1	0
BTK	S575I	AGC				1	-9.3808	74	0.5	0		Disease-associated	PF07714	2	7	10	2	Agammaglobulinaemia	Conley (2005) Immunol Rev 203:216	PubMed 15661032	Protein tyrosine kinase								2	0
BTK	S575R	AGC				1	-8.029	79	0.73	0		Disease-associated	PF07714	2	7	10	2	Agammaglobulinaemia	Lopez-Granados (2005) J Allergy Clin Immunol 116:690	PubMed 16159644	Protein tyrosine kinase								2	0
BTK	K577N	AAA				1	-7.3547	53	0.64	0		Disease-associated	PF07714	2	7	10	2	Agammaglobulinaemia	Väliaho (2015) Hum Mutat 36:638	PubMed 25777788	Protein tyrosine kinase								1	0
BTK	S578P	TCT				1	-8.6622	83	1.94	0		Disease-associated	PF07714	2	7	10	2	Agammaglobulinaemia	Lopez-Herrera (2008) Mol Immunol 45:1094	PubMed 17765309	Protein tyrosine kinase								2	0
BTK	S578Y	TCT				1	-10.3689	75	0.37	0		Disease-associated	PF07714	2	7	10	2	Agammaglobulinaemia	Orlandi (1999) Hum Mutat 15:117	PubMed 10612838	Protein tyrosine kinase								2	0
BTK	D579N	GAC				1	-6.0591	89	0.66	0		Disease-associated	PF07714	2	7	10	2	Agammaglobulinaemia	Tóth (2009) Mol Immunol 46:2140	PubMed 19419768	Protein tyrosine kinase								2	0
BTK	D579V	GAC				1	-6.9259	91	-0.36	0		Disease-associated	PF07714	2	7	10	2	Agammaglobulinaemia	Lopez-Granados (2005) J Allergy Clin Immunol 116:690	PubMed 16159644	Protein tyrosine kinase								2	0
BTK	W581R	TGG				1	-9.0724	93	3.04	0		Disease-associated	PF07714	2	7	10	2	Agammaglobulinaemia	Conley (1994) Hum Mol Genet 3:1751	PubMed 7849697	Protein tyrosine kinase								2	0
BTK	W581S	TGG				1	-10.575	88	4.41	0		Disease-associated	PF07714	2	7	10	2	Agammaglobulinaemia	Liu (2006) Eur J Haematol 76:171	PubMed 16405441	Protein tyrosine kinase								2	0
BTK	W581C	TGG				1	-10.4156	63	2.97	0		Disease-associated	PF07714	2	7	10	2	Agammaglobulinaemia	Väliaho (2015) Hum Mutat 36:638	PubMed 25777788	Protein tyrosine kinase								2	0
BTK	A582D	GCT				1	-8.3873	52	1.37	0		Disease-associated	PF07714	2	7	10	2	Agammaglobulinaemia	Lee (2010) J Clin Immunol 30:121	PubMed 19904586	Protein tyrosine kinase								2	0
BTK	A582V	GCT				1	-7.7516	32	0.72	0		Disease-associated	PF07714	2	7	10	2	Agammaglobulinaemia	Vorechovsky (1995) Hum Mol Genet 4:51	PubMed 7711734	Protein tyrosine kinase								2	0
BTK	F583L	TTT				1	-4.4357	59	0.7	0		Disease-associated	PF07714	2	7	10	2	Agammaglobulinaemia	Zhang (2010) Scand J Immunol 72:454	PubMed 21039741	Protein tyrosine kinase								3	0
BTK	F583V	TTT				1	-6.3474	57	1.53	0		Disease-associated	PF07714	2	7	10	2	Agammaglobulinaemia	Tóth (2009) Mol Immunol 46:2140	PubMed 19419768	Protein tyrosine kinase								3	0
BTK	F583S	TTT				1	-7.7501	46	3.3	0		Disease-associated	PF07714	2	7	10	2	Agammaglobulinaemia	Lester (1998) BTK LSDB entry Unpublished:A0527	Source: LSDB	Protein tyrosine kinase								3	0
BTK	G584R	GGG				1	-7.6025	90	0.55	0		Disease-associated	PF07714	2	7	10	2	Agammaglobulinaemia	Tóth (2009) Mol Immunol 46:2140	PubMed 19419768	Protein tyrosine kinase								3	0
BTK	G584E	GGG				1	-7.7032	88	1.42	0		Disease-associated	PF07714	2	7	10	2	Agammaglobulinaemia	Velickovic (2004) Hum Mutat 23:398	PubMed 15024743	Protein tyrosine kinase								3	0
BTK	G584V	GGG				1	-8.2855	85	0.5	0		Disease-associated	PF07714	2	7	10	2	Agammaglobulinaemia	Väliaho (2015) Hum Mutat 36:638	PubMed 25777788	Protein tyrosine kinase								3	0
BTK	V585F	GTT				1	-6.5163	44	1.2	0		Disease-associated	PF07714	2	7	10	2	Agammaglobulinaemia	Kanegane (2001) J Allergy Clin Immunol 108:1012	PubMed 11742281	Protein tyrosine kinase								2	0
BTK	V585A	GTT				1	-5.6358	5	2	0		Disease-associated	PF07714	2	7	10	2	Agammaglobulinaemia	Zhang (2014) Zhonghua Yi Xue Yi Chuan Xue Za Zhi 31:29	PubMed 24510558	Protein tyrosine kinase								2	0
BTK	M587L	ATG				1	-4.2413	-82	0.75	0		Disease-associated	PF07714	2	7	10	2	Agammaglobulinaemia	Jin (1995) Hum Mol Genet 4:693	PubMed 7633420	Protein tyrosine kinase								2	0
BTK	M587T	ATG				1	-5.6651	-4	2.84	0		Disease-associated	PF07714	2	7	10	2	Agammaglobulinaemia	Noordzij (2002) Pediatr Res 51:159	PubMed 11809909	Protein tyrosine kinase								2	0
BTK	W588R	TGG				1	-9.3238	80	1.65	0		Disease-associated	PF07714	2	7	10	2	Agammaglobulinaemia	Kristufek (2007) Mol Immunol 44:1639	PubMed 17045652	Protein tyrosine kinase								3	0
BTK	W588G	TGG				1	-8.366	67	3.44	0		Disease-associated	PF07714	2	7	10	2	Agammaglobulinaemia	Aadam (2016) J Clin Immunol 36:187	PubMed 26931785	Protein tyrosine kinase								3	0
BTK	W588C	TGG				1	-7.2637	6	2.67	0		Disease-associated	PF07714	2	7	10	2	Agammaglobulinaemia	Fiorini (2004) Hum Mutat 23:286	PubMed 14974089	Protein tyrosine kinase								3	0
BTK	E589K	GAA				1	-7.8729	90	0.83	0		Disease-associated	PF07714	2	7	10	2	Agammaglobulinaemia	Orlandi (1999) Hum Mutat 15:117	PubMed 10612838	Protein tyrosine kinase								3	0
BTK	E589G	GAA				1	-7.8094	87	2.02	0		Disease-associated	PF07714	2	7	10	2	Agammaglobulinaemia	Zhu (1994) Hum Mol Genet 3:1899	PubMed 7849721	Protein tyrosine kinase								3	0
BTK	E589D	GAA				1	-7.2381	78	1.37	0		Disease-associated	PF07714	2	7	10	2	Agammaglobulinaemia	Conley (1998) Am J Hum Genet 62:1034	PubMed 9545398	Protein tyrosine kinase								3	0
BTK	I590F	ATT				1	-5.3248	-27	1.06	29.61		Disease-associated	PF07714	2	7	10	2	Agammaglobulinaemia	Wang (2005) Zhonghua Er Ke Za Zhi 43:449	PubMed 16053733	Protein tyrosine kinase								1	0
BTK	Y591S	TAC				1	-4.3549	30	2.93	0		Disease-associated	PF07714	2	7	10	2	Agammaglobulinaemia	Fiorini (2004) Hum Mutat 23:286	PubMed 14974089	Protein tyrosine kinase								1	0
BTK	S592P	TCC				1	-8.1846	57	2.85	0		Disease-associated	PF07714	2	7	10	2	Agammaglobulinaemia	Kobayashi (1996) Hum Genet 97:424	PubMed 8834236	Protein tyrosine kinase								2	0
BTK	S592Y	TCC				1	-5.6269	37	1.16	0		Disease-associated	PF07714	2	7	10	2	Agammaglobulinaemia	Kanegane (2000) Clin Exp Immunol 120:512	PubMed 10844531	Protein tyrosine kinase								2	0
BTK	G594R	GGG				1	-8.8689	87	2.39	0		Disease-associated	PF07714	2	7	10	2	Agammaglobulinaemia	Vorechovsky (1995) Hum Mol Genet 4:51	PubMed 7711734	Protein tyrosine kinase								2	0
BTK	G594E	GGG				1	-8.3078	88	3.08	0		Disease-associated	PF07714	2	7	10	2	Agammaglobulinaemia	Conley (1998) Am J Hum Genet 62:1034	PubMed 9545398	Protein tyrosine kinase								2	0
BTK	P597T	CCA				1	-8.0309	48	1.98	0		Disease-associated	PF07714	2	7	10	2	Agammaglobulinaemia	Conley (2005) Immunol Rev 203:216	PubMed 15661032	Protein tyrosine kinase								2	0
BTK	P597L	CCA				1	-6.581	55	2.47	0		Disease-associated	PF07714	2	7	10	2	Agammaglobulinaemia	García-García (2016) Clin Immunol 165:38	PubMed 26960951	Protein tyrosine kinase								2	0
BTK	Y598D	TAT				1	-7.4698	86	2.42	0		Disease-associated	PF07714	2	7	10	2	Agammaglobulinaemia	Nomura (2000) Blood 96:610	PubMed 10887125	Protein tyrosine kinase								3	0
BTK	Y598S	TAT				1	-6.4541	80	2.97	0		Disease-associated	PF07714	2	7	10	2	Agammaglobulinaemia	Kanegane (2001) J Allergy Clin Immunol 108:1012	PubMed 11742281	Protein tyrosine kinase								3	0
BTK	Y598C	TAT				1	-6.6979	64	2.32	0		Disease-associated	PF07714	2	7	10	2	Agammaglobulinaemia	Vorechovsky (1997) Hum Mutat 9:418	PubMed 9143921	Protein tyrosine kinase								3	0
BTK	E605G	GAG				1	-5.8217	43	1.35	0		Disease-associated	PF07714	2	7	10	2	Agammaglobulinaemia	Lopez-Herrera (2008) Mol Immunol 45:1094	PubMed 17765309	Protein tyrosine kinase								1	0
BTK	T606P	ACT				1	-6.0346	61	1.9	0		Disease-associated	PF07714	2	7	10	2	Agammaglobulinaemia	Conley (2005) Immunol Rev 203:216	PubMed 15661032	Protein tyrosine kinase								1	0
BTK	A607D	GCT				1	-6.7301	18	1.86	0		Disease-associated	PF07714	2	7	10	2	Agammaglobulinaemia	Bradley (1994) Hum Mol Genet 3:79	PubMed 8162056	Protein tyrosine kinase								1	0
BTK	I610F	ATT				1	-5.9054	23	0.8	0		Disease-associated	PF07714	2	7	10	2	Agammaglobulinaemia	Basile (2009) J Clin Immunol 29:123	PubMed 18677443	Protein tyrosine kinase								1	0
BTK	Q612P	CAA				1	-5.4694	-43	1.44	53.23		Disease-associated	PF07714	2	7	10	2	Agammaglobulinaemia	Danielian (2003) Hum Mutat 21:451	PubMed 12655572	Protein tyrosine kinase								1	0
BTK	G613D	GGC				1	-5.3331	42	1.72	0		Disease-associated	PF07714	2	7	10	2	Agammaglobulinaemia	Zhu (1994) Hum Mol Genet 3:1899	PubMed 7849721	Protein tyrosine kinase								2	0
BTK	G613A	GGC				1	-5.7859	35	1.78	0		Disease-associated	PF07714	2	7	10	2	Agammaglobulinaemia	Garcia Rodriguez (2005) BTK LSDB entry Unpublished:A1061	Source: LSDB	Protein tyrosine kinase								2	0
BTK	R615S	CGT				1	-5.8291	63	2.06	0		Disease-associated	PF07714	2	7	10	2	Agammaglobulinaemia	Plebani (2002) Clin Immunol 104:221	PubMed 12217331	Protein tyrosine kinase								2	0
BTK	R615P	CGT				1	-6.6391	79	2.01	0		Disease-associated	PF07714	2	7	10	2	Agammaglobulinaemia	Kanegane (2001) J Allergy Clin Immunol 108:1012	PubMed 11742281	Protein tyrosine kinase								2	0
BTK	L616I	CTC				1	-6.0507	-28	0.98	0		Disease-associated	PF07714	2	7	10	2	Agammaglobulinaemia	Kanegane (2001) J Allergy Clin Immunol 108:1012	PubMed 11742281	Protein tyrosine kinase								3	0
BTK	L616V	CTC				1	-6.9567	-7	1.49	0		Disease-associated	PF07714	2	7	10	2	Agammaglobulinaemia	Tóth (2009) Mol Immunol 46:2140	PubMed 19419768	Protein tyrosine kinase								3	0
BTK	L616F	CTC				1	-7.0094	23	0.61	0		Disease-associated	PF07714	2	7	10	2	Agammaglobulinaemia	Conley (2005) Immunol Rev 203:216	PubMed 15661032	Protein tyrosine kinase								3	0
BTK	P619T	CCT				1	-5.2888	26	1.14	0		Disease-associated	PF07714	2	7	10	2	Agammaglobulinaemia	Holinski-Feder (1998) Pediatrics 101:276	PubMed 9445504	Protein tyrosine kinase								4	0
BTK	P619A	CCT				1	-5.7559	40	2	0		Disease-associated	PF07714	2	7	10	2	Agammaglobulinaemia	Lester (1997) BTK LSDB entry Unpublished:A0438	Source: LSDB	Protein tyrosine kinase								4	0
BTK	P619S	CCT				1	-5.8687	48	1.63	0		Disease-associated	PF07714	2	7	10	2	Agammaglobulinaemia	Vorechovsky (1997) Hum Mutat 9:418	PubMed 9143921	Protein tyrosine kinase								4	0
BTK	P619L	CCT				1	-5.7386	41	1.31	0		Disease-associated	PF07714	2	7	10	2	Agammaglobulinaemia	Kanegane (2001) J Allergy Clin Immunol 108:1012	PubMed 11742281	Protein tyrosine kinase								4	0
BTK	A622P	GCT				1	-7.7532	41	1.23	0		Disease-associated	PF07714	2	7	10	2	Agammaglobulinaemia	Farrar (1996) Clin Immunol Immunopathol 81:271	PubMed 8938104	Protein tyrosine kinase								1	0
BTK	S623L	TCA				1	-3.8864	31	0.86	0		Disease-associated	PF07714	2	7	10	2	Agammaglobulinaemia	Danielian (2003) Hum Mutat 21:451	PubMed 12655572	Protein tyrosine kinase								1	0
BTK	V626A	GTA				1	-4.0608	5	1.75	0		Disease-associated	PF07714	2	7	10	2	Agammaglobulinaemia	Chen (2016) Medicine (Baltimore) 95:e4544	PubMed 27512878	Protein tyrosine kinase								2	0
BTK	V626G	GTA				1	-8.1924	41	3.19	0		Disease-associated	PF07714	2	7	10	2	Agammaglobulinaemia	Holinski-Feder (1998) Pediatrics 101:276	PubMed 9445504	Protein tyrosine kinase								2	0
BTK	M630V	ATG				1	-4.9213	41	1.46	0		Disease-associated	PF07714	2	7	10	2	Agammaglobulinaemia	Väliaho (2015) Hum Mutat 36:638	PubMed 25777788	Protein tyrosine kinase								4	0
BTK	M630K	ATG				1	-9.4036	76	2.37	0		Disease-associated	PF07714	2	7	10	2	Agammaglobulinaemia	Hagemann (1994) Hum Mol Genet 3:1743	PubMed 7880320	Protein tyrosine kinase								4	0
BTK	M630T	ATG				1	-6.1074	61	2.5	0		Disease-associated	PF07714	2	7	10	2	Agammaglobulinaemia	Conley (2005) Immunol Rev 203:216	PubMed 15661032	Protein tyrosine kinase								4	0
BTK	M630R	ATG				1	-7.9074	78	1.4	0		Disease-associated	PF07714	2	7	10	2	Agammaglobulinaemia	Trakultivakorn (2006) Asian Pac J Allergy Immunol 24:57	PubMed 16913189	Protein tyrosine kinase								4	0
BTK	C633Y	TGC				1	-8.0733	67	0.73	0		Disease-associated	PF07714	2	7	10	2	Agammaglobulinaemia	Hashimoto (1996) Blood 88:561	PubMed 8695804	Protein tyrosine kinase								1	0
BTK	W634S	TGG				1	-9.2316	74	4.07	0		Disease-associated	PF07714	2	7	10	2	Agammaglobulinaemia	Danielian (2003) Hum Mutat 21:451	PubMed 12655572	Protein tyrosine kinase								3	0
BTK	W634L	TGG				1	-5.9798	60	2.18	0		Disease-associated	PF07714	2	7	10	2	Agammaglobulinaemia	Väliaho (2015) Hum Mutat 36:638	PubMed 25777788	Protein tyrosine kinase								3	0
BTK	W634C	TGG				1	-7.0994	51	3.3	0		Disease-associated	PF07714	2	7	10	2	Agammaglobulinaemia	Väliaho (2015) Hum Mutat 36:638; Chen (2016) Medicine (Baltimore) 95:e4544	PubMed 25777788; PubMed 27512878	Protein tyrosine kinase								3	0
BTK	D639Y	GAT				1	-4.4422	17	0.37	222.81		Disease-associated	PF07714	2	7	10	2	Agammaglobulinaemia	Lopez-Herrera (2008) Mol Immunol 45:1094	PubMed 17765309	Protein tyrosine kinase								1	0
BTK	R641G	CGT				1	-7.1822	90	2.91	241.31		Disease-associated	PF07714	2	7	10	2	Agammaglobulinaemia	Tóth (2009) Mol Immunol 46:2140	PubMed 19419768	Protein tyrosine kinase								3	0
BTK	R641C	CGT				1	-7.5354	78	1.45	241.31		Disease-associated	PF07714	2	7	10	2	Agammaglobulinaemia	Gaspar (1995) Hum Mol Genet 4:755	PubMed 7633429	Protein tyrosine kinase								3	0
BTK	R641H	CGT				1	-8.6023	84	1.05	241.31		Disease-associated	PF07714	2	7	10	2	Agammaglobulinaemia	Jin (1995) Hum Mol Genet 4:693	PubMed 7633420	Protein tyrosine kinase								3	0
BTK	P642R	CCC				1	-8.0721	63	1.62	208.63		Disease-associated	PF07714	2	7	10	2	Agammaglobulinaemia	Lee (2010) J Clin Immunol 30:121	PubMed 19904586	Protein tyrosine kinase								1	1
BTK	T643I	ACT				1	-4.695	31	0.79	215.31		Disease-associated	PF07714	2	7	10	2	Agammaglobulinaemia	Kanegane (2001) J Allergy Clin Immunol 108:1012	PubMed 11742281	Protein tyrosine kinase								1	0
BTK	F644Y	TTC				1	-7.1389	48	0.98	245.62		Disease-associated	PF07714	2	7	10	2	Agammaglobulinaemia	Tóth (2009) Mol Immunol 46:2140	PubMed 19419768	Protein tyrosine kinase								3	0
BTK	F644S	TTC				1	-6.0704	67	2.6	245.62		Disease-associated	PF07714	2	7	10	2	Agammaglobulinaemia	Hashimoto (1996) Blood 88:561	PubMed 8695804	Protein tyrosine kinase								3	0
BTK	F644L	TTC				1	-5.9807	50	1.47	245.62		Disease-associated	PF07714	2	7	10	2	Agammaglobulinaemia	Lester (1997) BTK LSDB entry Unpublished:A0441	Source: LSDB	Protein tyrosine kinase								3	0
BTK	L647F	CTT				1	-6.801	29	1.39	235.27		Disease-associated	PF07714	2	7	10	2	Agammaglobulinaemia	Aadam (2016) J Clin Immunol 36:187	PubMed 26931785	Protein tyrosine kinase								3	0
BTK	L647P	CTT				1	-8.9414	64	3.31	235.27		Disease-associated	PF07714	2	7	10	2	Agammaglobulinaemia	Futatani (2001) Br J Haematol 114:141	PubMed 11472359	Protein tyrosine kinase								3	0
BTK	L647R	CTT				1	-7.938	58	2.02	235.27		Disease-associated	PF07714	2	7	10	2	Agammaglobulinaemia	Ochs (1995) BTK LSDB entry Unpublished:A0202	Source: LSDB	Protein tyrosine kinase								3	0
BTK	L648P	CTG				1	-7.5556	58	2.54	234.72		Disease-associated	PF07714	2	7	10	2	Agammaglobulinaemia	Futatani (2001) Br J Haematol 114:141	PubMed 11472359	Protein tyrosine kinase								1	0
BTK	I651T	ATT				1	-5.4401	51	2.45	234.72		Disease-associated	PF07714	2	7	10	2	Agammaglobulinaemia	Aghamohammadi (2006) Int Arch Allergy Immunol 141:408	PubMed 16943681	Protein tyrosine kinase								2	0
BTK	I651S	ATT				1	-7.7998	51	3.17	234.72		Disease-associated	PF07714	2	7	10	2	Agammaglobulinaemia	Tóth (2009) Mol Immunol 46:2140	PubMed 19419768	Protein tyrosine kinase								2	0
BTK	L652P	CTA				1	-3.6689	-22	1.96	234.72		Disease-associated		2	7	10	2	Agammaglobulinaemia	Conley (1994) Hum Mol Genet 3:1751	PubMed 7849697									1	0
BTK	Y152C	TAT				1	-7.9019	70	2.03	0		Disease-associated	PF00779	2	7	10	2	Agammaglobulinaemia	Aghamohammadi (2006) Int Arch Allergy Immunol 141:408	PubMed 16943681	BTK-type zinc finger								1	0
BTK	C154G	TGC				1	-10.5871	83	1.5	0		Disease-associated	PF00779	2	7	10	2	Agammaglobulinaemia	Plebani (2002) Clin Immunol 104:221	PubMed 12217331	BTK-type zinc finger								3	0
BTK	C154Y	TGC				1	-10.5871	83	0.29	0		Disease-associated	PF00779	2	7	10	2	Agammaglobulinaemia	Jo (2003) J Hum Genet 48:322	PubMed 12768435	BTK-type zinc finger								3	0
BTK	C154S	TGC				1	-10.5871	81	0.81	0		Disease-associated	PF00779	2	7	10	2	Agammaglobulinaemia	Vihinen (1997) FEBS Lett 413:205	PubMed 9280283	BTK-type zinc finger								3	0
BTK	C155R	TGC				1	-10.6849	90	1.44	0		Disease-associated	PF00779	2	7	10	2	Agammaglobulinaemia	Vihinen (1997) FEBS Lett 413:205	PubMed 9280283	BTK-type zinc finger								3	0
BTK	C155G	TGC				1	-10.6849	89	1.81	0		Disease-associated	PF00779	2	7	10	2	Agammaglobulinaemia	Vihinen (1997) FEBS Lett 413:205	PubMed 9280283	BTK-type zinc finger								3	0
BTK	C155Y	TGC				1	-10.6849	87	0.83	0		Disease-associated	PF00779	2	7	10	2	Agammaglobulinaemia	Velickovic (2004) Hum Mutat 23:398	PubMed 15024743	BTK-type zinc finger								3	0
BTK	C165Y	TGC				1	-9.6865	80	0.32	0		Disease-associated	PF00779	2	7	10	2	Agammaglobulinaemia	Velickovic (2004) Hum Mutat 23:398	PubMed 15024743	BTK-type zinc finger								1	0
BTK	L222P	CTT				1	-8.8123	49	0.34	0		Disease-associated	PF00018	2	7	10	2	Agammaglobulinaemia	García-García (2016) Clin Immunol 165:38	PubMed 26960951	SH3 domain								1	0
BTK	R288W	CGG				1	-8.4885	92	-0.05	0		Disease-associated	PF00017	2	7	10	2	Agammaglobulinaemia	Bradley (1994) Hum Mol Genet 3:79	PubMed 8162056	SH2 domain								2	0
BTK	R288Q	CGG				1	-7.2671	80	0.02	0		Disease-associated	PF00017	2	7	10	2	Agammaglobulinaemia	Conley (1998) Am J Hum Genet 62:1034	PubMed 9545398	SH2 domain								2	0
BTK	L294P	CTG				1	-8.1764	63	2.95	0		Disease-associated	PF00017	2	7	10	2	Agammaglobulinaemia	Tóth (2009) Mol Immunol 46:2140	PubMed 19419768	SH2 domain								1	0
BTK	L295P	CTA				1	-10.1275	69	4.33	0		Disease-associated	PF00017	2	7	10	2	Agammaglobulinaemia	Schuster (1996) Am J Med Genet 63:318	PubMed 8723128	SH2 domain								1	0
BTK	G302R	GGA				1	-5.4115	88	2.11	0		Disease-associated	PF00017	2	7	10	2	Agammaglobulinaemia	Velickovic (2004) Hum Mutat 23:398	PubMed 15024743	SH2 domain								2	0
BTK	G302E	GGA				1	-4.83	89	2.61	0		Disease-associated	PF00017	2	7	10	2	Agammaglobulinaemia	Hagemann (1995) Hum Mutat 5:296	PubMed 7627183	SH2 domain								2	0
BTK	R307G	AGA				1	-6.9867	93	1.13	0		Disease-associated	PF00017	2	7	10	2	Agammaglobulinaemia	Bradley (1994) Hum Mol Genet 3:79	PubMed 8162056	SH2 domain								4	0
BTK	R307K	AGA				1	-6.5221	88	1.23	0		Disease-associated	PF00017	2	7	10	2	Agammaglobulinaemia	Danielian (2003) Hum Mutat 21:451	PubMed 12655572	SH2 domain								4	0
BTK	R307T	AGA				1	-6.5274	91	0.43	0		Disease-associated	PF00017	2	7	10	2	Agammaglobulinaemia	Conley (1998) Am J Hum Genet 62:1034	PubMed 9545398	SH2 domain								4	0
BTK	R307S	AGA				1	-6.1928	91	0.95	0		Disease-associated	PF00017	2	7	10	2	Agammaglobulinaemia	Kanegane (2001) J Allergy Clin Immunol 108:1012	PubMed 11742281	SH2 domain								4	0
BTK	D308E	GAC				0	-3.8066	-60	0.67	0		Disease-associated	PF00017	2	7	10	2	Agammaglobulinaemia	Kwan (1998) BTK LSDB entry Unpublished:A0511	Source: LSDB	SH2 domain								1	0
BTK	V317G	GTG				1	-8.659	47	3.04	0		Disease-associated	PF00017	2	7	10	2	Agammaglobulinaemia	Tóth (2009) Mol Immunol 46:2140	PubMed 19419768	SH2 domain								1	0
BTK	S318P	TCT				1	-9.1288	87	2.37	0		Disease-associated	PF00017	2	7	10	2	Agammaglobulinaemia	Danielian (2003) Hum Mutat 21:451	PubMed 12655572	SH2 domain								2	0
BTK	S318F	TCT				1	-7.1879	80	-0.79	0		Disease-associated	PF00017	2	7	10	2	Agammaglobulinaemia	Conley (2005) Immunol Rev 203:216	PubMed 15661032	SH2 domain								2	0
BTK	V319A	GTG				1	-3.7344	16	2.83	0		Disease-associated	PF00017	2	7	10	2	Agammaglobulinaemia	Lester (1997) BTK LSDB entry Unpublished:A0430	Source: LSDB	SH2 domain								1	0
BTK	H333Y	CAT				1	-9.0001	69	-0.08	0		Disease-associated	PF00017	2	7	10	2	Agammaglobulinaemia	Wang (2009) J Clin Immunol 29:352	PubMed 19039656	SH2 domain								1	0
CD40LG	W140R	TGG	X	135741206	0.935	1	-9.4921	91	3.94	0		Disease-associated	PF00229					Hyper-IgM syndrome	Macchi (1995) Am J Hum Genet 56:898	PubMed 7717401	TNF (Tumour necrosis factor) family								3	0
CD40LG	W140G	TGG	X	135741206	0.945	1	-9.4921	96	5	0		Disease-associated	PF00229					Hyper-IgM syndrome	Korthauer (1993) Nature 361:539	PubMed 7679206	TNF (Tumour necrosis factor) family								3	0
CD40LG	W140C	TGG	X	135741208	0.927	1	-9.4921	76	3.25	0		Disease-associated	PF00229					Hyper-IgM syndrome	Nonoyama (1997) Hum Genet 99:624	PubMed 9150729	TNF (Tumour necrosis factor) family								3	0
CD40LG	K143T	AAA	X	135741216	0.676	1	-3.0172	-26	0.19	0		Disease-associated	PF00229					Hyper-IgM syndrome	Baer (1996) CD40LG LSDB entry Pers comm:C0057	Source: LSDB	TNF (Tumour necrosis factor) family								1	0
CD40LG	G144E	GGA	X	135741219	0.726	1	-4.4833	70	1.45	0		Disease-associated	PF00229					Hyper-IgM syndrome	Macchi (1995) Am J Hum Genet 56:898	PubMed 7717401	TNF (Tumour necrosis factor) family								1	0
CD40LG	T147N	ACC	X	135741228	0.516	1	-4.7095	27	0.52	0		Disease-associated	PF00229					Hyper-IgM syndrome	Bajorath (1996) Protein Sci 5:531	PubMed 16509032	TNF (Tumour necrosis factor) family								1	1
CD40LG	L155P	CTG	X	135741252	0.73	1	-6.8527	92	1.82	35.68		Disease-associated	PF00229					Hyper-IgM syndrome	Lin (1996) J Clin Invest 97:196	PubMed 8550833	TNF (Tumour necrosis factor) family								1	0
CD40LG	L161P	CTG	X	135741270	0.94	1	-8.662	80	4.28	0		Disease-associated	PF00229					Hyper-IgM syndrome	Aghamohammadi (2009) J Clin Immunol 29:769	PubMed 19575287	TNF (Tumour necrosis factor) family								1	0
CD40LG	G167R	GGA	X	135741287	0.936	1	-9.19	90	2.38	0		Disease-associated	PF00229					Hyper-IgM syndrome	Tang (2014) Hum Immunol 75:633; Aghamohammadi (2009) J Clin Immunol 29:769	PubMed 24768948; PubMed 19575287	TNF (Tumour necrosis factor) family								3	0
CD40LG	G167V	GGA	X	135741288	0.936	1	-9.19	83	2.2	0		Disease-associated	PF00229					Hyper-IgM syndrome	Schleithoff (2006) Hum Genet 118:778	Source: Online submission	TNF (Tumour necrosis factor) family								3	0
CD40LG	Y169N	TAT	X	135741293	0.925	1	-9.3932	85	3.67	0		Disease-associated	PF00229					Hyper-IgM syndrome	Lin (2005) J Formos Med Assoc 104:421	PubMed 16037832	TNF (Tumour necrosis factor) family								3	0
CD40LG	Y169D	TAT	X	135741293	0.927	1	-9.3932	87	4.65	0		Disease-associated	PF00229					Hyper-IgM syndrome	Lee (2005) Blood 105:1881	PubMed 15358621	TNF (Tumour necrosis factor) family								3	0
CD40LG	Y169C	TAT	X	135741294	0.955	1	-9.3932	60	2.34	0		Disease-associated	PF00229					Hyper-IgM syndrome	Madkaikar (2014) Blood Cells Mol Dis 53:99	PubMed 24929972	TNF (Tumour necrosis factor) family								3	0
CD40LG	Y170C	TAT	X	135741297	0.892	1	-8.5871	69	1.36	0		Disease-associated	PF00229					Hyper-IgM syndrome	Bajorath (1996) Protein Sci 5:531	PubMed 16509032	TNF (Tumour necrosis factor) family								1	0
CD40LG	Y172H	TAT	X	135741302	0.935	1	-6.7294	82	1.71	0		Disease-associated	PF00229					Hyper-IgM syndrome	Bajorath (1996) Protein Sci 5:531	PubMed 16509032	TNF (Tumour necrosis factor) family								2	0
CD40LG	Y172C	TAT	X	135741303	0.95	1	-8.8733	72	2.35	0		Disease-associated	PF00229					Hyper-IgM syndrome	Jasinska (2012) Pediatr Transplant epub:epub	PubMed 22928961	TNF (Tumour necrosis factor) family								2	0
CD40LG	A173D	GCC	X	135741306	0.641	1	-5.8754	55	2.64	103.68		Disease-associated	PF00229					Hyper-IgM syndrome	Sanal (1996) CD40LG LSDB entry Unpublished:C0017	Source: LSDB	TNF (Tumour necrosis factor) family								1	0
CD40LG	Q174R	CAA	X	135741309	0.892	1	-3.9019	89	0.25	0		Disease-associated	PF00229					Hyper-IgM syndrome	Katz (1996) Hum Mutat 8:223	PubMed 8889581	TNF (Tumour necrosis factor) family								1	0
CD40LG	T176I	ACC	X	135741315	0.654	1	-5.5167	76	0.25	59.16		Disease-associated	PF00229					Hyper-IgM syndrome	Fischer (2001) CD40LG LSDB entry Unpublished:C0034	Source: LSDB	TNF (Tumour necrosis factor) family								1	0
CD40LG	L193P	CTC	X	135741366	0.874	1	-7.4404	81	5.07	0		Disease-associated	PF00229					Hyper-IgM syndrome	An (2010) Scand J Immunol 72:50	PubMed 20591076	TNF (Tumour necrosis factor) family								1	0
CD40LG	L195P	CTA	X	135741372	0.883	1	-6.7041	70	3.32	0		Disease-associated	PF00229					Hyper-IgM syndrome	Vries (1998) CD40LG LSDB entry Unpublished:C0039	Source: LSDB	TNF (Tumour necrosis factor) family								1	0
CD40LG	S197Y	TCC	X	135741378	0.272	1	-5.2132	13	-0.24	97.59		Disease-associated	PF00229					Hyper-IgM syndrome	Leven (2016) J Clin Immunol 36:490	PubMed 27189378	TNF (Tumour necrosis factor) family								1	0
CD40LG	R203T	AGA	X	135741396	0.527	1	-3.4748	15	-0.27	109.21		Disease-associated	PF00229					Hyper-IgM syndrome	Gallagher (2016) J Clin Immunol 36:564	PubMed 27324886	TNF (Tumour necrosis factor) family								2	0
CD40LG	R203I	AGA	X	135741396	0.657	1	-3.5725	62	-0.31	109.21		Disease-associated	PF00229					Hyper-IgM syndrome	Lee (2005) Blood 105:1881	PubMed 15358621	TNF (Tumour necrosis factor) family								2	0
CD40LG	L205S	TTA	X	135741402	0.867	1	-9.4214	69	1.84	0		Disease-associated	PF00229					Hyper-IgM syndrome	Wang (2014) J Immunol Res 2014:683160	PubMed 25215306	TNF (Tumour necrosis factor) family								1	0
CD40LG	A208P	GCT	X	135741410	0.814	1	-7.9069	78	1.81	60		Disease-associated	PF00229					Hyper-IgM syndrome	Wang (2014) J Immunol Res 2014:683160	PubMed 25215306	TNF (Tumour necrosis factor) family								2	0
CD40LG	A208D	GCT	X	135741411	0.773	1	-5.0355	69	1.61	60		Disease-associated	PF00229					Hyper-IgM syndrome	Nelson (2002) CD40LG LSDB entry Unpublished:C0044	Source: LSDB	TNF (Tumour necrosis factor) family								2	0
CD40LG	T211N	ACC	X	135741420	0.357	1	-3.3379	74	0.17	57.75		Disease-associated	PF00229					Hyper-IgM syndrome	Allen (1993) Science 259:990	PubMed 7679801	TNF (Tumour necrosis factor) family								1	0
CD40LG	S222F	TCC	X	135741453	0.886	1	-8.5172	77	0.32	0		Disease-associated	PF00229					Hyper-IgM syndrome	Lopez-Granados (2003) Clin Exp Immunol 133:123	PubMed 12823286	TNF (Tumour necrosis factor) family								1	0
CD40LG	H224Y	CAC	X	135741458	0.56	1	-2.4541	20	0.15	28.82		Disease-associated	PF00229					Hyper-IgM syndrome	Bielack (2002) CD40LG LSDB entry Unpublished:C0052	Source: LSDB	TNF (Tumour necrosis factor) family								1	0
CD40LG	G226A	GGA	X	135741465	0.947	1	-3.006	68	-0.08	0		Disease-associated	PF00229					Hyper-IgM syndrome	Litzman (1997) CD40LG LSDB entry Pers comm:C0014	Source: LSDB	TNF (Tumour necrosis factor) family								1	0
CD40LG	G227E	GGA	X	135741468	0.906	1	-6.0691	82	1.17	0		Disease-associated	PF00229					Hyper-IgM syndrome	Fremerey (2009) Klin Padiatr 221:302	PubMed 19707993	TNF (Tumour necrosis factor) family								2	0
CD40LG	G227V	GGA	X	135741468	0.946	1	-8.5442	95	-0.28	0		Disease-associated	PF00229					Hyper-IgM syndrome	Lin (1996) J Clin Invest 97:196	PubMed 8550833	TNF (Tumour necrosis factor) family								2	0
CD40LG	F229L	TTT	X	135741473	0.87	1	-4.6966	47	1.05	0		Disease-associated	PF00229					Hyper-IgM syndrome	Rangel-Santos (2009) Scand J Immunol 69:169	PubMed 19170966	TNF (Tumour necrosis factor) family								1	0
CD40LG	L231S	TTG	X	135741480	0.932	1	-8.6206	74	3.56	0		Disease-associated	PF00229					Hyper-IgM syndrome	Nonoyama (1997) Hum Genet 99:624	PubMed 9150729	TNF (Tumour necrosis factor) family								1	0
CD40LG	A235P	GCT	X	135741491	0.633	1	-6.1717	76	2.34	64.43		Disease-associated	PF00229					Hyper-IgM syndrome	Aruffo (1993) Cell 72:291	PubMed 7678782	TNF (Tumour necrosis factor) family								1	0
CD40LG	V237E	GTG	X	135741498	0.771	1	-8.4204	63	5	0		Disease-associated	PF00229					Hyper-IgM syndrome	Bajorath (1996) Protein Sci 5:531	PubMed 16509032	TNF (Tumour necrosis factor) family								1	0
CD40LG	G250A	GGC	X	135741537	0.588	1	-3.2347	-54	1.46	93.77		Disease-associated	PF00229					Hyper-IgM syndrome	Bajorath (1996) Protein Sci 5:531	PubMed 16509032	TNF (Tumour necrosis factor) family								1	0
CD40LG	G252D	GGC	X	135741543	0.786	1	-3.7202	32	-0.47	97.85		Disease-associated	PF00229					Hyper-IgM syndrome	Mohammadzadeh (2013) J Investig Allergol Clin Immunol 23:50	PubMed 23653974	TNF (Tumour necrosis factor) family								1	0
CD40LG	F253I	TTC	X	135741545	0.601	1	-3.7481	4	0.59	21.82		Disease-associated	PF00229					Hyper-IgM syndrome	Danielian (2007) J Clin Immunol 27:455	PubMed 17351759	TNF (Tumour necrosis factor) family								1	0
CD40LG	T254M	ACG	X	135741549	0.828	1	-7.7179	66	0.33	57.75		Disease-associated	PF00229					Hyper-IgM syndrome	Katz (1996) Hum Mutat 8:223	PubMed 8889581	TNF (Tumour necrosis factor) family								1	0
CD40LG	F256S	TTT	X	135741555	0.942	1	-8.5483	86	4.47	0		Disease-associated	PF00229					Hyper-IgM syndrome	Wang (2014) J Immunol Res 2014:683160	PubMed 25215306	TNF (Tumour necrosis factor) family								1	0
CD40LG	G257S	GGC	X	135741557	0.94	1	-10.1375	74	0.46	0		Disease-associated	PF00229					Hyper-IgM syndrome	Katz (1996) Hum Mutat 8:223	PubMed 8889581	TNF (Tumour necrosis factor) family								3	0
CD40LG	G257D	GGC	X	135741558	0.947	1	-10.1375	86	1.97	0		Disease-associated	PF00229					Hyper-IgM syndrome	Webster (1999) Arthritis Rheum 42:1291	PubMed 10366125	TNF (Tumour necrosis factor) family								3	0
CD40LG	G257V	GGC	X	135741558	0.926	1	-10.1375	83	-1.01	0		Disease-associated	PF00229					Hyper-IgM syndrome	Heinold (2010) Infection 38:491	PubMed 20981468	TNF (Tumour necrosis factor) family								3	0
CD40LG	L258S	TTA	X	135741561	0.808	1	-6.3389	13	3.18	0		Disease-associated	PF00229					Hyper-IgM syndrome	Bajorath (1996) Protein Sci 5:531	PubMed 16509032	TNF (Tumour necrosis factor) family								1	0
CDKL5	A40V	GCG	X	18582616	0.789	1	-6.1488	49	-0.29	0		Disease-associated	PF00069	2	7	11	22	Epileptic encephalopathy or similar phenotypes	Rosas-Vargas (2008) J Med Genet 45:172	PubMed 17993579	Protein kinase domain								1	0
CDKL5	K45Q	AAG	X	18582630	0.406	1	-6.2828	34	-0.07	0		Disease-associated	PF00069	2	7	11	22	Epileptic encephalopathy or similar phenotypes	Fehr (2013) Eur J Hum Genet 21:266	PubMed 22872100	Protein kinase domain								1	0
CDKL5	L64P	CTT	X	18593519	0.805	1	-10.4519	86	3.48	0		Disease-associated	PF00069	2	7	11	22	Epileptic encephalopathy or similar phenotypes	Fichou (2009) Neurology 73:77	PubMed 19564592	Protein kinase domain								1	0
CDKL5	R65Q	CGG	X	18593522	0.68	1	-4.1515	3	-0.09	0		Disease-associated	PF00069	2	7	11	22	Epileptic encephalopathy or similar phenotypes	Rosas-Vargas (2008) J Med Genet 45:172	PubMed 17993579	Protein kinase domain								1	0
CDKL5	N71D	AAC	X	18593539	0.583	1	-7.1944	58	0.89	0		Disease-associated	PF00069	2	7	11	22	Epileptic encephalopathy or similar phenotypes	Artuso (2010) Brain Dev 32:17	PubMed 19362436	Protein kinase domain								1	0
CDKL5	I72N	ATT	X	18593543	0.754	1	-9.0776	81	2.72	0		Disease-associated	PF00069	2	7	11	22	Epileptic encephalopathy or similar phenotypes	Evans (2005) Eur J Hum Genet 13:1113	PubMed 16015284	Protein kinase domain								2	0
CDKL5	G83V	GGA	X	18593576	0.654	1	-5.8222	44	1.35	0		Disease-associated	PF00069	2	7	11	22	Epileptic encephalopathy or similar phenotypes	Fehr (2013) Eur J Hum Genet 21:266	PubMed 22872100	Protein kinase domain								1	0
CDKL5	A122T	GCT	X	18598049	0.622	1	-6.0444	48	1.35	0		Disease-associated	PF00069	2	7	11	22	Epileptic encephalopathy or similar phenotypes	Fehr (2013) Eur J Hum Genet 21:266	PubMed 22872100	Protein kinase domain								1	0
CDKL5	C126Y	TGC	X	18598062	0.701	1	-9.0142	75	0.37	0		Disease-associated	PF00069	2	7	11	22	Epileptic encephalopathy or similar phenotypes	Fehr (2013) Eur J Hum Genet 21:266	PubMed 22872100	Protein kinase domain								1	0
CDKL5	H127Y	CAT	X	18598064	0.93	1	-7.3266	70	0.21	0		Disease-associated	PF00069	2	7	11	22	Epileptic encephalopathy or similar phenotypes	Allen (2013) Nature 501:217	PubMed 23934111	Protein kinase domain								2	0
CDKL5	F13S	TTT	X	18525254	0.623	1	-7.0492	65	3.34	0		Disease-associated	PF00069	2	7	11	22	Epileptic encephalopathy or similar phenotypes	Fehr (2013) Eur J Hum Genet 21:266	PubMed 22872100	Protein kinase domain								1	0
CDKL5	V132G	GTC	X	18598080	0.846	1	-8.2431	76	3.24	0		Disease-associated	PF00069	2	7	11	22	Epileptic encephalopathy or similar phenotypes	Artuso (2010) Brain Dev 32:17	PubMed 19362436	Protein kinase domain								1	0
CDKL5	H133R	CAT	X	18598083	0.836	1	-6.43	90	1.09	0		Disease-associated	PF00069	2	7	11	22	Epileptic encephalopathy or similar phenotypes	Kamate (2015) Indian Pediatr 52:537	PubMed 26121742	Protein kinase domain								1	0
CDKL5	H145Y	CAC	X	18600040	0.108	1	-1.5968	41	0.2	0		Disease-associated	PF00069	2	7	11	22	Epileptic encephalopathy or similar phenotypes	Carvill (2013) Nat Genet 45:825	PubMed 23708187	Protein kinase domain								1	0
CDKL5	C152F	TGT	X	18600062	0.715	1	-10.3542	78	-0.04	0		Disease-associated	PF00069	2	7	11	22	Epileptic encephalopathy or similar phenotypes	Tao (2004) Am J Hum Genet 75:1149	PubMed 15499549	Protein kinase domain								1	0
CDKL5	D153E	GAC	X	18600066	0.859	0	-6.9565	83	1.15	0		Disease-associated	PF00069	2	7	11	22	Epileptic encephalopathy or similar phenotypes	Gökben (2015) Turk J Pediatr 57:272	PubMed 26701947	Protein kinase domain								1	0
CDKL5	R158P	CGT	X	18602392	0.82	1	-9.7093	91	1.62	0		Disease-associated	PF00069	2	7	11	22	Epileptic encephalopathy or similar phenotypes	Fehr (2013) Eur J Hum Genet 21:266	PubMed 22872100	Protein kinase domain								1	0
CDKL5	R175S	AGA	X	18602444	0.611	1	-8.6191	98	0.48	0		Disease-associated	PF00069	2	7	11	22	Epileptic encephalopathy or similar phenotypes	Tao (2004) Am J Hum Genet 75:1149	PubMed 15499549	Protein kinase domain								1	0
CDKL5	W176L	TGG	X	18602446	0.74	1	-7.5346	87	0.75	0		Disease-associated	PF00069	2	7	11	22	Epileptic encephalopathy or similar phenotypes	Fehr (2013) Eur J Hum Genet 21:266	PubMed 22872100	Protein kinase domain								1	0
CDKL5	Y177C	TAT	X	18602449	0.872	1	-8.8601	79	2.23	0		Disease-associated	PF00069	2	7	11	22	Epileptic encephalopathy or similar phenotypes	Christianto (2016) Clin Chim Acta 459:132	PubMed 27265524	Protein kinase domain								1	0
CDKL5	R178W	CGG	X	18602451	0.726	1	-7.8813	76	0.31	0		Disease-associated	PF00069	2	7	11	22	Epileptic encephalopathy or similar phenotypes	Nemos (2009) Clin Genet 76:357	PubMed 19793311	Protein kinase domain								3	0
CDKL5	R178Q	CGG	X	18602452	0.748	1	-7.6248	67	0.93	0		Disease-associated	PF00069	2	7	11	22	Epileptic encephalopathy or similar phenotypes	Liang (2011) Epilepsia 52:1835	PubMed 21770923	Protein kinase domain								3	0
CDKL5	R178P	CGG	X	18602452	0.712	1	-9.672	83	3.14	0		Disease-associated	PF00069	2	7	11	22	Epileptic encephalopathy or similar phenotypes	Elia (2008) Neurology 71:997	PubMed 18809835	Protein kinase domain								3	0
CDKL5	P180L	CCA	X	18602458	0.939	1	-6.9958	63	0.78	0		Disease-associated	PF00069	2	7	11	22	Epileptic encephalopathy or similar phenotypes	Archer (2006) J Med Genet 43:729	PubMed 16611748	Protein kinase domain								1	0
CDKL5	L182P	CTC	X	18602464	0.907	1	-9.6827	73	2.93	0		Disease-associated	PF00069	2	7	11	22	Epileptic encephalopathy or similar phenotypes	Carvill (2013) Nat Genet 45:825	PubMed 23708187	Protein kinase domain								1	0
CDKL5	D193H	GAC	X	18606096	0.798	1	-9.6185	91	0.28	0		Disease-associated	PF00069	2	7	11	22	Epileptic encephalopathy or similar phenotypes	Møller (2016) Mol Syndromol 7:210	PubMed 27781031	Protein kinase domain								2	0
CDKL5	D193G	GAC	X	18606097	0.824	1	-8.5409	90	1.3	0		Disease-associated	PF00069	2	7	11	22	Epileptic encephalopathy or similar phenotypes	Mirzaa (2013) Pediatr Neurol 48:367	PubMed 23583054	Protein kinase domain								2	0
CDKL5	W195R	TGG	X	18606102	0.876	1	-10.1314	96	2.61	0		Disease-associated	PF00069	2	7	11	22	Epileptic encephalopathy or similar phenotypes	Sartori (2011) J Child Neurol 26:683	PubMed 21482751	Protein kinase domain								1	0
CDKL5	S196L	TCG	X	18606106	0.689	1	-7.6385	80	0.42	0		Disease-associated	PF00069	2	7	11	22	Epileptic encephalopathy or similar phenotypes	White (2010) Twin Res Hum Genet 13:168	PubMed 20397747	Protein kinase domain								1	0
CDKL5	G20R	GGT	X	18525274	0.932	1	-5.8848	97	1.21	0		Disease-associated	PF00069	2	7	11	22	Epileptic encephalopathy or similar phenotypes	White (2010) Twin Res Hum Genet 13:168	PubMed 20397747	Protein kinase domain								2	0
CDKL5	G198D	GGC	X	18606112	0.9	1	-8.8068	86	1.22	0		Disease-associated	PF00069	2	7	11	22	Epileptic encephalopathy or similar phenotypes	Al-Shamsi (2016) Orphanet J Rare Dis 11:94	PubMed 27391121	Protein kinase domain								1	0
CDKL5	C199R	TGT	X	18606114	0.696	1	-9.9909	85	1.87	0		Disease-associated	PF00069	2	7	11	22	Epileptic encephalopathy or similar phenotypes	Fehr (2013) Eur J Hum Genet 21:266	PubMed 22872100	Protein kinase domain								1	0
CDKL5	G20D	GGT	X	18525275	0.919	1	-5.1578	96	1.49	0		Disease-associated	PF00069	2	7	11	22	Epileptic encephalopathy or similar phenotypes	Raymond (2013) Gene 512:70	PubMed 23064044	Protein kinase domain								2	0
CDKL5	L201P	CTT	X	18606121	0.805	1	-8.4922	78	4.21	0		Disease-associated	PF00069	2	7	11	22	Epileptic encephalopathy or similar phenotypes	Fehr (2016) Neurology 87:2206	PubMed 27770071	Protein kinase domain								1	0
CDKL5	E203D	GAG	X	18606128	0.547	1	-8.3997	76	1	0		Disease-associated	PF00069	2	7	11	22	Epileptic encephalopathy or similar phenotypes	Artuso (2010) Brain Dev 32:17	PubMed 19362436	Protein kinase domain								1	0
CDKL5	G207E	GGA	X	18606139	0.771	1	-7.7618	81	3.11	0		Disease-associated	PF00069	2	7	11	22	Epileptic encephalopathy or similar phenotypes	Carvill (2013) Nat Genet 45:825	PubMed 23708187	Protein kinase domain								1	0
CDKL5	P209L	CCT	X	18606145	0.602	1	-7.4496	61	1.07	0		Disease-associated	PF00069	2	7	11	22	Epileptic encephalopathy or similar phenotypes	Gawlinski (2016) Pediatr Neurol 60:83	PubMed 27343026	Protein kinase domain								1	0
CDKL5	E21G	GAA	X	18525278	0.768	1	-6.9449	91	1.3	0		Disease-associated	PF00069	2	7	11	22	Epileptic encephalopathy or similar phenotypes	Mirzaa (2013) Pediatr Neurol 48:367	PubMed 23583054	Protein kinase domain								1	0
CDKL5	G213R	GGA	X	18606156	0.729	1	-7.6895	61	0.86	0		Disease-associated	PF00069	2	7	11	22	Epileptic encephalopathy or similar phenotypes	Záhoráková (2016) Folia Biol (Praha) 62:67	PubMed 27187038	Protein kinase domain								2	0
CDKL5	G213E	GGA	X	18606157	0.615	1	-6.3945	63	1.55	0		Disease-associated	PF00069	2	7	11	22	Epileptic encephalopathy or similar phenotypes	Allen (2013) Nature 501:217	PubMed 23934111	Protein kinase domain								2	0
CDKL5	Q219P	CAA	X	18606175	0.748	1	-9.323	67	2.76	0		Disease-associated	PF00069	2	7	11	22	Epileptic encephalopathy or similar phenotypes	Hagebeuk (2013) Dev Med Child Neurol 55:480	PubMed 23151060	Protein kinase domain								1	0
CDKL5	L220P	CTT	X	18606178	0.775	1	-9.2607	72	3.93	0		Disease-associated	PF00069	2	7	11	22	Epileptic encephalopathy or similar phenotypes	Rosas-Vargas (2008) J Med Genet 45:172	PubMed 17993579	Protein kinase domain								1	0
CDKL5	I223S	ATT	X	18606187	0.646	1	-8.2353	72	3.24	0		Disease-associated	PF00069	2	7	11	22	Epileptic encephalopathy or similar phenotypes	Fehr (2013) Eur J Hum Genet 21:266	PubMed 22872100	Protein kinase domain								1	0
CDKL5	L227P	CTA	X	18606199	0.578	1	-5.9449	80	3.53	0		Disease-associated	PF00069	2	7	11	22	Epileptic encephalopathy or similar phenotypes	Fehr (2013) Eur J Hum Genet 21:266	PubMed 22872100	Protein kinase domain								2	0
CDKL5	L227R	CTA	X	18606199	0.607	1	-4.3036	76	1.37	0		Disease-associated	PF00069	2	7	11	22	Epileptic encephalopathy or similar phenotypes	Nemos (2009) Clin Genet 76:357	PubMed 19793311	Protein kinase domain								2	0
CDKL5	G25R	GGA	X	18528948	0.813	1	-8.1744	92	2.18	0		Disease-associated	PF00069	2	7	11	22	Epileptic encephalopathy or similar phenotypes	Iglesias (2014) Genet Med 16:922	PubMed 24901346	Protein kinase domain								1	0
CDKL5	L271P	CTT	X	18613535	0.84	1	-7.0592	76	1.82	0		Disease-associated	PF00069	2	7	11	22	Epileptic encephalopathy or similar phenotypes	Moseley (2012) Pediatr Neurol 46:101	PubMed 22264704	Protein kinase domain								1	0
CDKL5	R285S	AGA	X	18616611	0.874	1	-9.7107	88	1.88	0		Disease-associated	PF00069	2	7	11	22	Epileptic encephalopathy or similar phenotypes	Moseley (2012) Pediatr Neurol 46:101	PubMed 22264704	Protein kinase domain								1	0
CDKL5	T288I	ACA	X	18616619	0.476	1	-0.5094	-15	0.26	0		Disease-associated	PF00069	2	7	11	22	Epileptic encephalopathy or similar phenotypes	Elia (2008) Neurology 71:997	PubMed 18809835	Protein kinase domain								1	0
CDKL5	C291Y	TGT	X	18616628	0.706	0	-6.9776	64	0.78	0		Disease-associated	PF00069	2	7	11	22	Epileptic encephalopathy or similar phenotypes	Elia (2008) Neurology 71:997	PubMed 18809835	Protein kinase domain								1	0
CPOX	P367A	CCC	3	98304358	0.892	1	-5.29	11	-0.57	0		Disease-associated	PF01218	1	3	3	3	Coproporphyria	Whatley (2009) Clin Chem 55:1406	PubMed 19460837	Coproporphyrinogen III oxidase								1	0
CPOX	R391W	CGG	3	98304286	0.925	1	-8.34	81	0.35	0		Disease-associated	PF01218	1	3	3	3	Coproporphyria	Lamoril (2001) Am J Hum Genet 68:1130	PubMed 11309681	Coproporphyrinogen III oxidase								1	1
CPOX	Y392C	TAT	3	98300353	0.989	1	-7.69	56	2.39	0		Disease-associated	PF01218	1	3	3	3	Coproporphyria	Whatley (2009) Clin Chem 55:1406	PubMed 19460837	Coproporphyrinogen III oxidase								1	2
CPOX	L398P	CTG	3	98300338	0.979	1	-4.89	51	0.84	31.78		Disease-associated	PF01218	1	3	3	3	Coproporphyria	Aurizi (2009) Cell Mol Biol (Noisy-le-grand) 55:15	PubMed 19267996	Coproporphyrinogen III oxidase								1	0
CPOX	R401W	CGG	3	98300327	0.948	1	-8.03	90	0.02	0		Disease-associated	PF01218	1	3	3	3	Coproporphyria	Lamoril (2001) Am J Hum Genet 68:1130	PubMed 11309681	Coproporphyrinogen III oxidase								1	1
CPOX	K404E	AAG	3	98300318	0.942	1	-7.76	20	-0.12	0		Disease-associated	PF01218	1	3	3	3	Coproporphyria	Lamoril (1995) Hum Mol Genet 4:275	PubMed 7757079	Coproporphyrinogen III oxidase								1	0
CPOX	W427R	TGG	3	98299613	0.944	1	-9.48	89	0.63	0		Disease-associated	PF01218	1	3	3	3	Coproporphyria	Rosipal (1999) Hum Mutat 13:44	PubMed 9888388	Coproporphyrinogen III oxidase								1	0
CPOX	Q162P	CAG	3	98311864	0.793	1	-5.06	20	1.32	42.81		Disease-associated	PF01218	1	3	3	3	Coproporphyria	Lamoril (2001) Am J Hum Genet 68:1130	PubMed 11309681	Coproporphyrinogen III oxidase								1	0
CPOX	D171N	GAC	3	98311838	0.752	1	-6.31	36	0.47	0		Disease-associated	PF01218	1	3	3	3	Coproporphyria	Lamoril (2001) Am J Hum Genet 68:1130	PubMed 11309681	Coproporphyrinogen III oxidase								1	1
CPOX	W181L	TGG	3	98311807	0.812	1	-7.77	79	1.85	0		Disease-associated	PF01218	1	3	3	3	Coproporphyria	Whatley (2009) Clin Chem 55:1406	PubMed 19460837	Coproporphyrinogen III oxidase								1	0
CPOX	G189S	GGC	3	98309991	0.977	1	-7.2	65	0.59	0		Disease-associated	PF01218	1	3	3	3	Coproporphyria	Fujita (1994) Hum Mol Genet 3:1807	PubMed 7849704	Coproporphyrinogen III oxidase								1	0
CPOX	G197W	GGG	3	98309967	0.94	1	-8.49	88	0.56	0		Disease-associated	PF01218	1	3	3	3	Coproporphyria	Rosipal (1999) Hum Mutat 13:44	PubMed 9888388	Coproporphyrinogen III oxidase								1	0
CPOX	E201K	GAA	3	98309955	0.954	1	-8.59	94	0.66	0		Disease-associated	PF01218	1	3	3	3	Coproporphyria	Schreiber (1997) Hum Mutat 10:196	PubMed 9298818	Coproporphyrinogen III oxidase								1	0
CPOX	A203T	GCT	3	98309949	0.953	1	-6.43	11	0.88	0		Disease-associated	PF01218	1	3	3	3	Coproporphyria	Lamoril (2001) Am J Hum Genet 68:1130	PubMed 11309681	Coproporphyrinogen III oxidase								1	0
CPOX	V205L	GTG	3	98309943	0.934	1	-6.84	74	0.88	0		Disease-associated	PF01218	1	3	3	3	Coproporphyria	Ausenda (2009) Hum Genet 126:342	Source: Online submission	Coproporphyrinogen III oxidase								1	0
CPOX	S208F	TCT	3	98309933	0.968	1	-8.3	81	-0.06	0		Disease-associated	PF01218	1	3	3	3	Coproporphyria	Wiman (2002) J Hum Genet 47:407	PubMed 12181641	Coproporphyrinogen III oxidase								1	0
CPOX	L214R	CTT	3	98309915	0.977	1	-6.45	31	2.26	0		Disease-associated	PF01218	1	3	3	3	Coproporphyria	To-Figueras (2005) Mol Genet Metab 85:160	PubMed 15896662	Coproporphyrinogen III oxidase								1	0
CPOX	G242C	GGC	3	98309563	0.984	1	-6.1	86	-0.4	0		Disease-associated	PF01218	1	3	3	3	Coproporphyria	Aurizi (2009) Cell Mol Biol (Noisy-le-grand) 55:15	PubMed 19267996	Coproporphyrinogen III oxidase								1	0
CPOX	S245F	TCT	3	98309553	0.944	1	-4.6	-35	-1.55	0		Disease-associated	PF01218	1	3	3	3	Coproporphyria	Aurizi (2009) Cell Mol Biol (Noisy-le-grand) 55:15	PubMed 19267996	Coproporphyrinogen III oxidase								1	0
CPOX	P249S	CCC	3	98309542	0.977	1	-5.19	47	1.52	0		Disease-associated	PF01218	1	3	3	3	Coproporphyria	Schreiber (1997) Hum Mutat 10:196	PubMed 9298818	Coproporphyrinogen III oxidase								2	0
CPOX	P249R	CCC	3	98309541	0.969	1	-8.77	77	1.43	0		Disease-associated	PF01218	1	3	3	3	Coproporphyria	To-Figueras (2005) Mol Genet Metab 85:160	PubMed 15896662	Coproporphyrinogen III oxidase								2	0
CPOX	G279R	GGT	3	98307675	0.97	1	-8.71	95	2.26	0		Disease-associated	PF01218	1	3	3	3	Coproporphyria	Akagi (2006) Br J Haematol 132:237	PubMed 16398658	Coproporphyrinogen III oxidase								1	0
CPOX	G280R	GGA	3	98307672	0.96	1	-8.52	93	1.88	125.13		Disease-associated	PF01218	1	3	3	3	Coproporphyria	Daimon (1997) Hum Genet 99:199	PubMed 9048920	Coproporphyrinogen III oxidase								1	1
CPOX	P285L	CCA	3	98307656	0.966	1	-9.14	81	0.7	0		Disease-associated	PF01218	1	3	3	3	Coproporphyria	Doss (2002) Med Klin 97:1	PubMed 11831056	Coproporphyrinogen III oxidase								1	0
CPOX	T286K	ACA	3	98307653	0.702	1	-6.01	-6	1.16	0		Disease-associated	PF01218	1	3	3	3	Coproporphyria	Whatley (2009) Clin Chem 55:1406	PubMed 19460837	Coproporphyrinogen III oxidase								1	0
CPOX	A293T	GCT	3	98307633	0.901	1	-4.61	-35	1.42	0		Disease-associated	PF01218	1	3	3	3	Coproporphyria	Lamoril (2001) Am J Hum Genet 68:1130	PubMed 11309681	Coproporphyrinogen III oxidase								1	1
CPOX	H295D	CAT	3	98307627	0.924	1	-5.73	59	0.74	0		Disease-associated	PF01218	1	3	3	3	Coproporphyria	Lamoril (1997) Hum Mutat 9:78	PubMed 8990017	Coproporphyrinogen III oxidase								1	0
CPOX	G308V	GGT	3	98307587	0.774	1	-3.79	-30	2.37	94.9		Disease-associated	PF01218	1	3	3	3	Coproporphyria	Lamoril (2001) Am J Hum Genet 68:1130	PubMed 11309681	Coproporphyrinogen III oxidase								1	0
CPOX	L311P	CTC	3	98307578	0.836	1	-3.97	28	2.95	4.86		Disease-associated	PF01218	1	3	3	3	Coproporphyria	Whatley (2009) Clin Chem 55:1406	PubMed 19460837	Coproporphyrinogen III oxidase								1	0
CPOX	R328C	CGT	3	98304475	0.976	1	-9.05	78	1.14	0		Disease-associated	PF01218	1	3	3	3	Coproporphyria	Wiman (2002) J Hum Genet 47:407	PubMed 12181641	Coproporphyrinogen III oxidase								1	1
CPOX	R331W	CGG	3	98304466	0.876	1	-7.32	68	0.21	0		Disease-associated	PF01218	1	3	3	3	Coproporphyria	Martasek (1994) Hum Mol Genet 3:477	PubMed 8012360	Coproporphyrinogen III oxidase								1	0
CPOX	R332Q	CGG	3	98304462	0.958	1	-8.72	89	1.2	0		Disease-associated	PF01218	1	3	3	3	Coproporphyria	Gorman (2008) Ir Med J 101:125	PubMed 18557518	Coproporphyrinogen III oxidase								1	0
CYBB	I385R	ATA	X	37664261	0.941	1	-8.4654	59	-0.22	4.86		Disease-associated	PF08022	1				Chronic granulomatous disease	Roos (2010) Blood Cells Mol Dis 45:246	PubMed 20729109	FAD binding domain								1	0
CYBB	G389R	GGG	X	37664272	0.98	1	-8.7798	95	0.85	0		Disease-associated	PF08022	1				Chronic granulomatous disease	Roos (2010) Blood Cells Mol Dis 45:246	PubMed 20729109	FAD binding domain								4	0
CYBB	G389E	GGG	X	37664273	0.976	1	-8.7798	95	1.49	0		Disease-associated	PF08022	1				Chronic granulomatous disease	Ishibashi (2000) Hum Genet 106:473	PubMed 10914676	FAD binding domain								4	0
CYBB	G389A	GGG	X	37664273	0.981	1	-5.5142	86	0.61	0		Disease-associated	PF08022	1				Chronic granulomatous disease	Bolscher (1991) Blood 77:2482	PubMed 1710153	FAD binding domain								4	0
CYBB	G389V	GGG	X	37664273	0.967	1	-8.7798	93	0.91	0		Disease-associated	PF08022	1				Chronic granulomatous disease	Roos (2010) Blood Cells Mol Dis 45:246	PubMed 20729109	FAD binding domain								4	0
CYBB	P390L	CCC	X	37664276	0.986	1	-8.7623	82	1.59	0		Disease-associated	PF08022	1				Chronic granulomatous disease	Roos (1996) Blood 87:1663	PubMed 8634410	FAD binding domain								1	0
CYBB	M405R	ATG	X	37664321	0.951	1	-8.053	58	2.65	0		Disease-associated	PF08030	1				Chronic granulomatous disease	Rae (1998) Am J Hum Genet 62:1320	PubMed 9585602	Ferric reductase NAD binding domain								1	0
CYBB	G408R	GGA	X	37664329	0.964	1	-7.9555	93	1.77	0		Disease-associated	PF08030	1				Chronic granulomatous disease	Rae (1998) Am J Hum Genet 62:1320; Bakri (2009) J Clin Immunol 29:215	PubMed 9585602; PubMed 18773283	Ferric reductase NAD binding domain								2	0
CYBB	G408E	GGA	X	37664330	0.987	1	-8.0461	92	3.14	0		Disease-associated	PF08030	1				Chronic granulomatous disease	Roos (1996) Blood 87:1663	PubMed 8634410	Ferric reductase NAD binding domain								2	0
CYBB	A409E	GCA	X	37664333	0.944	1	-7.9147	85	1.61	0		Disease-associated	PF08030	1				Chronic granulomatous disease	Khan (2016) Microb Pathog 100:163	PubMed 27666509	Ferric reductase NAD binding domain								1	0
CYBB	G412R	GGG	X	37664341	0.972	1	-8.6936	94	1.24	0		Disease-associated	PF08030	1				Chronic granulomatous disease	Roos (2010) Blood Cells Mol Dis 45:246	PubMed 20729109	Ferric reductase NAD binding domain								2	0
CYBB	G412E	GGG	X	37664342	0.978	1	-8.6936	94	1.43	0		Disease-associated	PF08030	1				Chronic granulomatous disease	Roos (2010) Blood Cells Mol Dis 45:246	PubMed 20729109	Ferric reductase NAD binding domain								2	0
CYBB	P415H	CCC	X	37664351	0.982	1	-8.1835	70	0.28	0		Disease-associated	PF08030	1				Chronic granulomatous disease	Dinauer (1989) J Clin Invest 84:2012	PubMed 2556453	Ferric reductase NAD binding domain								3	0
CYBB	P415R	CCC	X	37664351	0.976	1	-7.2883	87	0.02	0		Disease-associated	PF08030	1				Chronic granulomatous disease	Heyworth (2001) Blood Cells Mol Dis 27:16	PubMed 11162142	Ferric reductase NAD binding domain								3	0
CYBB	P415L	CCC	X	37664351	0.978	1	-6.9502	85	0.3	0		Disease-associated	PF08030	1				Chronic granulomatous disease	Rae (1998) Am J Hum Genet 62:1320	PubMed 9585602	Ferric reductase NAD binding domain								3	0
CYBB	S418Y	TCC	X	37664360	0.977	1	-9.1876	61	0.72	0		Disease-associated	PF08030	1				Chronic granulomatous disease	Roos (2010) Blood Cells Mol Dis 45:246	PubMed 20729109	Ferric reductase NAD binding domain								1	0
CYBB	L420P	CTC	X	37664366	0.97	1	-8.745	56	3.89	0		Disease-associated	PF08030	1				Chronic granulomatous disease	Kaneda (1999) Blood 93:2098	PubMed 10068684	Ferric reductase NAD binding domain								1	0
CYBB	S422P	TCA	X	37664371	0.953	1	-8.8045	19	2.04	0		Disease-associated	PF08030	1				Chronic granulomatous disease	Rae (1998) Am J Hum Genet 62:1320	PubMed 9585602	Ferric reductase NAD binding domain								1	0
CYBB	A431T	GCC	X	37664398	0.367	1	-3.3303	-92	0.34	99.13		Disease-associated	PF08030	1				Chronic granulomatous disease	Rawat (2014) J Clin Immunol 34:58	PubMed 24276928	Ferric reductase NAD binding domain								1	0
CYBB	C445R	TGC	X	37665658	0.959	1	-8.4889	78	2.61	0		Disease-associated	PF08030	1				Chronic granulomatous disease	Roos (2010) Blood Cells Mol Dis 45:246	PubMed 20729109	Ferric reductase NAD binding domain								1	0
CYBB	W453R	TGG	X	37665682	0.877	1	-6.7672	61	0.47	0		Disease-associated	PF08030	1				Chronic granulomatous disease	Di Matteo (2009) Mol Immunol 46:1935; Rae (1998) Am J Hum Genet 62:13	PubMed 19410294; PubMed 9585602	Ferric reductase NAD binding domain								1	0
CYBB	D456N	GAT	X	37665691	0.66	1	-4.1398	-69	0.19	0		Disease-associated	PF08030	1				Chronic granulomatous disease	Sun (2012) Scand J Immunol epub:epub	PubMed 22924737	Ferric reductase NAD binding domain								1	0
CYBB	L474R	CTC	X	37665746	0.946	1	-8.0675	68	2.08	0		Disease-associated	PF08030	1				Chronic granulomatous disease	Roos (2010) Blood Cells Mol Dis 45:246	PubMed 20729109	Ferric reductase NAD binding domain								1	0
CYBB	T481P	ACT	X	37665766	0.966	1	-6.9502	61	0.9	0		Disease-associated	PF08030	1				Chronic granulomatous disease	Roos (2010) Blood Cells Mol Dis 45:246	PubMed 20729109	Ferric reductase NAD binding domain								1	0
CYBB	W483R	TGG	X	37665772	0.844	1	-4.103	43	0	0		Disease-associated	PF08030	1				Chronic granulomatous disease	de Oliveira-Junior (2015) Pediatr Blood Cancer :	PubMed 26185101	Ferric reductase NAD binding domain								1	0
CYBB	W516R	TGG	X	37668904	0.877	1	-7.7185	71	2.38	0		Disease-associated	PF08030	1				Chronic granulomatous disease	Kannengiesser (2008) Hum Mutat 29:E132; Kaneda (1999) Blood 93:2098	PubMed 18546332; PubMed 10068684	Ferric reductase NAD binding domain								2	0
CYBB	W516C	TGG	X	37668906	0.945	1	-6.6067	26	3.03	0		Disease-associated	PF08030	1				Chronic granulomatous disease	Xu (2014) J Clin Immunol 34:633; Rae (1998) Am J Hum Genet 62:1320	PubMed 24943880; PubMed 9585602	Ferric reductase NAD binding domain								2	0
CYBB	A524V	GCA	X	37668929	0.684	1	-4.4985	-83	0.61	60		Disease-associated	PF08030	1				Chronic granulomatous disease	Roos (2010) Blood Cells Mol Dis 45:246	PubMed 20729109	Ferric reductase NAD binding domain								1	0
CYBB	V534D	GTT	X	37670058	0.971	1	-7.1058	72	4.94	0		Disease-associated	PF08030	1				Chronic granulomatous disease	Rae (1998) Am J Hum Genet 62:1320	PubMed 9585602	Ferric reductase NAD binding domain								1	0
CYBB	C537R	TGT	X	37670066	0.981	1	-8.0972	88	1.09	0		Disease-associated	PF08030	1				Chronic granulomatous disease	Rae (1998) Am J Hum Genet 62:1320	PubMed 9585602	Ferric reductase NAD binding domain								1	0
CYBB	G538E	GGA	X	37670070	0.972	1	-8.3314	92	2.63	0		Disease-associated	PF08030	1				Chronic granulomatous disease	Zhou (2016) Zhonghua Er Ke Za Zhi 54:337	PubMed 27143074	Ferric reductase NAD binding domain								1	0
CYBB	L542S	TTG	X	37670082	0.981	1	-8.8431	72	2.98	0		Disease-associated	PF08030	1				Chronic granulomatous disease	Heyworth (2001) Blood Cells Mol Dis 27:16	PubMed 11162142	Ferric reductase NAD binding domain								1	0
CYBB	L546P	CTG	X	37670094	0.958	1	-8.7729	57	4.01	0		Disease-associated	PF08030	1				Chronic granulomatous disease	Roesler (1999) Exp Hematol 27:505	PubMed 10089913	Ferric reductase NAD binding domain								2	0
CYBB	L546R	CTG	X	37670094	0.978	1	-8.7729	65	1.93	0		Disease-associated	PF08030	1				Chronic granulomatous disease	Roos (2010) Blood Cells Mol Dis 45:246	PubMed 20729109	Ferric reductase NAD binding domain								2	0
DCX	D62N	GAC	X	110653443	0.873	1	-4.5307	94	0.71	0		Disease-associated						Lissencephaly, X-linked, 1	des Portes (1998) Cell 92:51	PubMed 9489699									2	0
DCX	D62E	GAC	X	110653441	0.858	0	-5.1885	53	1.62	0		Disease-associated						Lissencephaly, X-linked, 1	Leger (2008) Neurogenetics 9:277	PubMed 18685874									2	0
DCX	Y64N	TAC	X	110653437	0.87	1	-4.5552	77	0.25	0		Disease-associated						Lissencephaly, X-linked, 1	Leger (2008) Neurogenetics 9:277	PubMed 18685874									1	0
DCX	G67E	GGG	X	110653427	0.967	1	-8.5613	59	2.87	0		Disease-associated						Lissencephaly, X-linked, 1	D'Agostino (2002) Brain 125:2507	PubMed 12390976									1	0
DCX	A71S	GCT	X	110653416	0.849	1	-5.4514	90	0.58	0		Disease-associated	PF03607					Lissencephaly, X-linked, 1	Aigner (2000) Neuropediatrics 31:195	PubMed 11071144	Doublecortin								1	0
DCX	R76S	CGT	X	110653401	0.901	1	-6.4833	58	0.26	0		Disease-associated	PF03607					Lissencephaly, X-linked, 1	Leger (2008) Neurogenetics 9:277	PubMed 18685874	Doublecortin								2	0
DCX	R76P	CGT	X	110653400	0.93	1	-9.0461	49	1.19	0		Disease-associated	PF03607					Lissencephaly, X-linked, 1	Bahi-Buisson (2013) Brain 136:223	PubMed 23365099	Doublecortin								2	0
DCX	R78C	CGC	X	110653395	0.951	1	-6.5318	34	-0.08	0		Disease-associated	PF03607					Lissencephaly, X-linked, 1	Bahi-Buisson (2013) Brain 136:223	PubMed 23365099	Doublecortin								3	0
DCX	R78H	CGC	X	110653394	0.956	1	-6.0017	76	-0.04	0		Disease-associated	PF03607					Lissencephaly, X-linked, 1	Pilz (1999) Hum Mol Genet 8:1757	PubMed 10441340	Doublecortin								3	0
DCX	R78L	CGC	X	110653394	0.956	1	-5.3741	53	0.12	0		Disease-associated	PF03607					Lissencephaly, X-linked, 1	Sossey-Alaoui (1998) Hum Mol Genet 7:1327	PubMed 9668176	Doublecortin								3	0
DCX	D86H	GAC	X	110653371	0.943	1	-4.7237	62	0.03	0		Disease-associated	PF03607					Lissencephaly, X-linked, 1	Gleeson (1999) Ann Neurol 45:146	PubMed 9989615	Doublecortin								1	0
DCX	T88K	ACG	X	110653364	0.975	1	-6.1164	71	0.28	0		Disease-associated	PF03607					Lissencephaly, X-linked, 1	Kappeler (2007) J Comp Neurol 500:239	PubMed 17111359	Doublecortin								1	0
DCX	R89G	CGA	X	110653362	0.912	1	-5.5756	88	0.47	0		Disease-associated	PF03607					Lissencephaly, X-linked, 1	Pilz (1999) Hum Mol Genet 8:1757	PubMed 10441340	Doublecortin								1	0
DCX	L97R	CTG	X	110653337	0.98	1	-7.3553	87	1	0		Disease-associated	PF03607					Lissencephaly, X-linked, 1	Matsumoto (2001) Eur J Hum Genet 9:5	PubMed 11175293	Doublecortin								1	0
DCX	G100A	GGA	X	110653328	0.912	1	-4.5033	24	2.83	0		Disease-associated	PF03607					Lissencephaly, X-linked, 1	Sossey-Alaoui (1998) Hum Mol Genet 7:1327	PubMed 9668176	Doublecortin								1	0
DCX	V101L	GTG	X	110653326	0.954	1	-6.8149	56	1.03	0		Disease-associated	PF03607					Lissencephaly, X-linked, 1	Bahi-Buisson (2013) Brain 136:223	PubMed 23365099	Doublecortin								1	0
DCX	R102S	CGT	X	110653323	0.983	1	-8.293	53	0.04	0		Disease-associated	PF03607					Lissencephaly, X-linked, 1	Pilz (1998) Hum Mol Genet 7:2029	PubMed 9817918	Doublecortin								2	0
DCX	R102C	CGT	X	110653323	0.984	1	-8.5972	43	0.16	0		Disease-associated	PF03607					Lissencephaly, X-linked, 1	Bahi-Buisson (2013) Brain 136:223	PubMed 23365099	Doublecortin								2	0
DCX	I104T	ATT	X	110653316	0.955	1	-8.4436	65	2.57	0		Disease-associated	PF03607					Lissencephaly, X-linked, 1	Matsumoto (2001) Eur J Hum Genet 9:5	PubMed 11175293	Doublecortin								1	0
DCX	Y105C	TAC	X	110653313	0.894	1	-4.249	49	1.83	0		Disease-associated	PF03607					Lissencephaly, X-linked, 1	Moreira (2015) Seizure 25:62	PubMed 25645638	Doublecortin								1	0
DCX	L119P	CTG	X	110653271	0.978	1	-7.2822	39	2.85	0		Disease-associated	PF03607					Lissencephaly, X-linked, 1	Bahi-Buisson (2013) Brain 136:223	PubMed 23365099	Doublecortin								1	0
DCX	G122W	GGG	X	110653263	0.973	1	-7.6163	48	1.16	0		Disease-associated	PF03607					Lissencephaly, X-linked, 1	Kappeler (2007) J Comp Neurol 500:239	PubMed 17111359	Doublecortin								1	0
DCX	Y125H	TAT	X	110644550	0.98	1	-7.2887	98	2.29	0		Disease-associated	PF03607					Lissencephaly, X-linked, 1	des Portes (1998) Cell 92:51	PubMed 9489699	Doublecortin								2	0
DCX	Y125D	TAT	X	110644550	0.98	1	-7.2887	86	4.29	0		Disease-associated	PF03607					Lissencephaly, X-linked, 1	des Portes (1998) Hum Mol Genet 7:1063	PubMed 9618162	Doublecortin								2	0
DCX	S129L	TCA	X	110644537	0.857	1	-7.8373	43	0.72	0		Disease-associated	PF03607					Lissencephaly, X-linked, 1	Kim (2005) J Korean Med Sci 20:670	PubMed 16100463	Doublecortin								1	0
DCX	Y138H	TAC	X	110644511	0.803	1	-7.809	73	1.57	0		Disease-associated						Lissencephaly, X-linked, 1	Guerrini (2003) Ann Neurol 54:30	PubMed 12838518									1	0
DCX	R196C	CGT	X	110644337	0.931	1	-8.7047	40	0.49	0		Disease-associated						Lissencephaly, X-linked, 1	Leger (2008) Neurogenetics 9:277	PubMed 18685874									3	0
DCX	R196H	CGT	X	110644336	0.931	1	-8.3657	89	0.3	0		Disease-associated						Lissencephaly, X-linked, 1	Demelas (2001) Neurology 57:327	PubMed 11468322									3	0
DCX	L198P	CTT	X	110644330	0.962	1	-9.6456	81	3.86	0		Disease-associated	PF03607					Lissencephaly, X-linked, 1	Bahi-Buisson (2013) Brain 136:223	PubMed 23365099	Doublecortin								1	0
DCX	N200I	AAC	X	110644324	0.924	1	-5.7199	47	0.33	0		Disease-associated	PF03607					Lissencephaly, X-linked, 1	Matsumoto (2001) Eur J Hum Genet 9:5	PubMed 11175293	Doublecortin								2	0
DCX	N200K	AAC	X	110644323	0.834	1	-8.6732	54	1.65	0		Disease-associated	PF03607					Lissencephaly, X-linked, 1	Sossey-Alaoui (1998) Hum Mol Genet 7:1327	PubMed 9668176	Doublecortin								2	0
DCX	T203A	ACA	X	110644316	0.923	1	-5.0294	38	0.27	0		Disease-associated	PF03607					Lissencephaly, X-linked, 1	Matsumoto (2001) Eur J Hum Genet 9:5	PubMed 11175293	Doublecortin								3	0
DCX	T203S	ACA	X	110644316	0.901	1	-4.1585	19	0.23	0		Disease-associated	PF03607					Lissencephaly, X-linked, 1	Leger (2008) Neurogenetics 9:277	PubMed 18685874	Doublecortin								3	0
DCX	T203R	ACA	X	110644315	0.854	1	-5.7556	81	0.43	0		Disease-associated	PF03607					Lissencephaly, X-linked, 1	Gleeson (1998) Cell 92:63	PubMed 9489700	Doublecortin								3	0
DCX	V210F	GTC	X	110644295	0.837	1	-5.3557	25	1.1	0		Disease-associated	PF03607					Lissencephaly, X-linked, 1	Gleeson (2000) Am J Hum Genet 67:574	PubMed 10915612	Doublecortin								1	1
DCX	I214T	ATC	X	110644282	0.946	1	-9.2549	43	3	0		Disease-associated	PF03607					Lissencephaly, X-linked, 1	des Portes (1998) Hum Mol Genet 7:1063	PubMed 9618162	Doublecortin								1	0
DCX	T222I	ACC	X	110644258	0.715	1	-1.6632	36	0.23	57.75		Disease-associated	PF03607					Lissencephaly, X-linked, 1	Gleeson (1999) Ann Neurol 45:146	PubMed 9989615	Doublecortin								1	0
DCX	G223E	GGG	X	110644255	0.912	1	-8.2498	67	2.08	0		Disease-associated	PF03607					Lissencephaly, X-linked, 1	des Portes (1998) Hum Mol Genet 7:1063	PubMed 9618162	Doublecortin								1	0
DCX	G223V	GGG	X	110644255	0.929	1	-8.2498	47	2.19	0		Disease-associated	PF03607					Lissencephaly, X-linked, 1	Matsumoto (2001) Eur J Hum Genet 9:5	PubMed 11175293	Doublecortin								1	0
DCX	K227N	AAA	X	110644242	0.751	1	-4.6369	72	0.48	26		Disease-associated	PF03607					Lissencephaly, X-linked, 1	Leger (2008) Neurogenetics 9:277	PubMed 18685874	Doublecortin								1	0
DCX	L228R	CTC	X	110644240	0.954	1	-8	75	2.07	0		Disease-associated	PF03607					Lissencephaly, X-linked, 1	Leger (2008) Neurogenetics 9:277	PubMed 18685874	Doublecortin								1	0
DCX	V236I	GTA	X	110576381	0.605	1	-1.4652	-15	0.96	0		Disease-associated	PF03607					Lissencephaly, X-linked, 1	Gleeson (1999) Ann Neurol 45:146	PubMed 9989615	Doublecortin								2	0
DCX	V236E	GTA	X	110576380	0.947	1	-6.7063	83	2.54	0		Disease-associated	PF03607					Lissencephaly, X-linked, 1	Bahi-Buisson (2013) Brain 136:223	PubMed 23365099	Doublecortin								2	0
DCX	D241Y	GAT	X	110576366	0.954	1	-4.3367	70	0.24	0		Disease-associated	PF03607					Lissencephaly, X-linked, 1	Leger (2008) Neurogenetics 9:277	PubMed 18685874	Doublecortin								1	0
DCX	I250N	ATT	X	110576338	0.943	1	-7.2647	71	2.51	0		Disease-associated	PF03607					Lissencephaly, X-linked, 1	Gleeson (1999) Ann Neurol 45:146	PubMed 9989615	Doublecortin								2	0
DCX	I250T	ATT	X	110576338	0.944	1	-7.2647	58	1.63	0		Disease-associated	PF03607					Lissencephaly, X-linked, 1	des Portes (1998) Hum Mol Genet 7:1063	PubMed 9618162	Doublecortin								2	0
DCX	A251S	GCC	X	110576336	0.956	1	-7.9837	21	1.34	0		Disease-associated	PF03607					Lissencephaly, X-linked, 1	Matsumoto (2001) Eur J Hum Genet 9:5	PubMed 11175293	Doublecortin								2	0
DCX	A251V	GCC	X	110576335	0.914	1	-3.134	68	-0.03	0		Disease-associated	PF03607					Lissencephaly, X-linked, 1	Sakamoto (2000) J Hum Genet 45:167	PubMed 10807542	Doublecortin								2	0
DCX	G253D	GGT	X	110576329	0.964	1	-4.3613	75	0.5	0		Disease-associated	PF03607					Lissencephaly, X-linked, 1	Gleeson (1999) Ann Neurol 45:146	PubMed 9989615	Doublecortin								1	0
DMD	L53R	CTC	X	32867873	0.959	1	-9.9643	63	1.76	0		Disease-associated	PF00307					Muscular dystrophy, Duchenne	Juan-Mateu (2013) PLoS One 8:e59916	PubMed 23536893	CH domain								1	0
DMD	L54R	CTC	X	32867870	0.939	1	-9.8234	50	2.63	0		Disease-associated	PF00307					Muscular dystrophy, Duchenne	Prior (1993) Nat Genet 4:357	PubMed 8401582	CH domain								1	0
DMD	L116P	CTC	X	32841422	0.953	1	-8.6053	83	1.26	0		Disease-associated	PF00307					Muscular dystrophy, Duchenne	Flanigan (2009) Hum Mutat 30:1657	PubMed 19937601	CH domain								1	0
DMD	A168D	GCT	X	32834612	0.951	1	-8.8445	56	2.06	0		Disease-associated	PF00307					Muscular dystrophy, Duchenne	Roberts (1994) Hum Mutat 4:1	PubMed 7951253	CH domain								1	0
DMD	Y231N	TAC	X	32717369	0.909	1	-8.8326	71	3.93	247.85		Disease-associated	PF00307					Muscular dystrophy, Duchenne	Roberts (1994) Hum Mutat 4:1	PubMed 7951253	CH domain								2	0
DMD	W24R	TGG	X	33038279	0.951	1	-7.29	86	2.2	0		Disease-associated	PF00307					Muscular dystrophy, Duchenne	Vieitez (2016) Neurologia epub:epub	PubMed 26968818	CH domain								0	0
DMD	D3187G	GAT	X	31227618	0.957	1	-8.8445	87	1.66	0		Disease-associated	PF09068					Muscular dystrophy, Duchenne	Taylor (2007) J Med Genet 44:368	PubMed 17259292	EF hand 2								1	0
DMD	C3207R	TGT	X	31224729	0.835	1	-7.6291	79	2.82	0		Disease-associated	PF09068					Muscular dystrophy, Duchenne	Taylor (2007) J Med Genet 44:368	PubMed 17259292	EF hand 2								1	0
DMD	R3232H	CGC	X	31222190	0.784	1	-9.2134	63	0.1	0		Disease-associated	PF09069					Muscular dystrophy, Duchenne	Flanigan (2009) Hum Mutat 30:1657	PubMed 19937601	EF hand 3								1	1
EDA	T338M	ACG	X	69255296	0.875	1	-7.2874	-10	0.43	0		Disease-associated	PF00229					Ectodermal dysplasia, hypohidrotic	Li (2008) PLoS One 3:e2396	PubMed 18545687	TNF (Tumour necrosis factor) family								1	0
EDA	Y343C	TAC	X	69255311	0.883	1	-6.0387	52	1.8	0		Disease-associated	PF00229					Ectodermal dysplasia, hypohidrotic	Schneider (2001) J Biol Chem 276:18819	PubMed 11279189	TNF (Tumour necrosis factor) family								1	0
EDA	C346Y	TGC	X	69255320	0.98	1	-8.889	56	0.91	0		Disease-associated	PF00229					Ectodermal dysplasia, hypohidrotic	Cluzeau (2011) Hum Mutat 32:70	PubMed 20979233	TNF (Tumour necrosis factor) family								2	0
EDA	C346W	TGC	X	69255321	0.948	1	-8.889	88	1.25	0		Disease-associated	PF00229					Ectodermal dysplasia, hypohidrotic	Salas-Alanis (2015) Ann Dermatol 27:474	PubMed 26273176	TNF (Tumour necrosis factor) family								2	0
EDA	A349T	GCA	X	69255328	0.887	1	-8.238	-47	1.21	0		Disease-associated	PF00229					Ectodermal dysplasia, hypohidrotic	Monreal (1998) Am J Hum Genet 63:380	PubMed 9683615	TNF (Tumour necrosis factor) family								1	0
EDA	G350D	GGC	X	69255332	0.962	1	-8.6211	79	2.32	0		Disease-associated	PF00229					Ectodermal dysplasia, hypohidrotic	Guazzarotti (2015) Clin Genet 87:338	PubMed 24724966	TNF (Tumour necrosis factor) family								2	0
EDA	L354P	CTC	X	69255344	0.949	1	-8.744	42	3.84	0		Disease-associated	PF00229					Ectodermal dysplasia, hypohidrotic	Liu (2011) Gene epub:epub	PubMed 22008666	TNF (Tumour necrosis factor) family								1	0
EDA	A356D	GCC	X	69255350	0.894	1	-4.9862	-35	1.17	0		Disease-associated	PF00229					Ectodermal dysplasia, hypohidrotic	Monreal (1998) Am J Hum Genet 63:380	PubMed 9683615	TNF (Tumour necrosis factor) family								2	0
EDA	R357W	CGG	X	69255352	0.749	1	-7.3204	76	0.4	28.82		Disease-associated	PF00229					Ectodermal dysplasia, hypohidrotic	Arte (2013) PLoS One 8:e73705	PubMed 23991204	TNF (Tumour necrosis factor) family								2	0
EDA	R357P	CGG	X	69255353	0.759	1	-7.3204	39	0.73	28.82		Disease-associated	PF00229					Ectodermal dysplasia, hypohidrotic	Monreal (1998) Am J Hum Genet 63:380	PubMed 9683615	TNF (Tumour necrosis factor) family								2	0
EDA	Q358E	CAG	X	69255355	0.783	1	-3.2133	-69	1.02	0		Disease-associated	PF00229					Ectodermal dysplasia, hypohidrotic	Tarpey (2007) Am J Med Genet A 143A:390	PubMed 17256800	TNF (Tumour necrosis factor) family								2	0
EDA	Q358H	CAG	X	69255357	0.784	1	-7.7118	60	0.37	0		Disease-associated	PF00229					Ectodermal dysplasia, hypohidrotic	Guazzarotti (2015) Clin Genet 87:338	PubMed 24724966	TNF (Tumour necrosis factor) family								2	0
EDA	I360N	ATC	X	69255362	0.923	1	-9.5058	2	3.91	0		Disease-associated	PF00229					Ectodermal dysplasia, hypohidrotic	Kobielak (2001) Am J Med Genet 100:191	PubMed 11343303	TNF (Tumour necrosis factor) family								1	0
EDA	K363E	AAG	X	69255370	0.756	1	-4.0626	74	0.86	0		Disease-associated	PF00229					Ectodermal dysplasia, hypohidrotic	Jones (2013) Am J Med Genet A 161A:1585	PubMed 23687000	TNF (Tumour necrosis factor) family								1	0
EDA	M364T	ATG	X	69255374	0.858	1	-4.8213	56	1.99	0		Disease-associated	PF00229					Ectodermal dysplasia, hypohidrotic	Rasool (2008) J Hum Genet 53:894	PubMed 18688569	TNF (Tumour necrosis factor) family								2	0
EDA	M364R	ATG	X	69255374	0.893	1	-7.384	70	1.69	0		Disease-associated	PF00229					Ectodermal dysplasia, hypohidrotic	Dietz (2013) Eur J Pediatr 172:1023	PubMed 23553579	TNF (Tumour necrosis factor) family								2	0
EDA	V365A	GTG	X	69255377	0.666	1	-2.3733	37	1.36	0		Disease-associated	PF00229					Ectodermal dysplasia, hypohidrotic	Mues (2010) Eur J Hum Genet 18:19	PubMed 19623212	TNF (Tumour necrosis factor) family								1	0
EDA	I371N	ATC	X	69255395	0.872	1	-7.8602	72	4.07	0		Disease-associated	PF00229					Ectodermal dysplasia, hypohidrotic	Wohlfart (2016) J Hum Genet 61:891	PubMed 27305980	TNF (Tumour necrosis factor) family								1	0
EDA	N372D	AAC	X	69255397	0.628	1	-2.8134	3	0.71	0		Disease-associated	PF00229					Ectodermal dysplasia, hypohidrotic	van der Hout (2008) Eur J Hum Genet 16:673	PubMed 18231121	TNF (Tumour necrosis factor) family								1	0
EDA	M373I	ATG	X	69255402	0.876	1	-4.0682	-50	0.68	0		Disease-associated	PF00229					Ectodermal dysplasia, hypohidrotic	van der Hout (2008) Eur J Hum Genet 16:673	PubMed 18231121	TNF (Tumour necrosis factor) family								1	0
EDA	S374R	AGC	X	69255403	0.894	1	-3.3939	-22	1.59	0		Disease-associated	PF00229					Ectodermal dysplasia, hypohidrotic	Schneider (2001) J Biol Chem 276:18819	PubMed 11279189	TNF (Tumour necrosis factor) family								1	0
EDA	T378P	ACG	X	69255415	0.959	1	-8.8525	-2	3	0		Disease-associated	PF00229					Ectodermal dysplasia, hypohidrotic	Schneider (2001) J Biol Chem 276:18819	PubMed 11279189	TNF (Tumour necrosis factor) family								2	0
EDA	T378M	ACG	X	69255416	0.949	1	-8.8525	-1	0.12	0		Disease-associated	PF00229					Ectodermal dysplasia, hypohidrotic	Vincent (2001) Eur J Hum Genet 9:355	PubMed 11378824	TNF (Tumour necrosis factor) family								2	0
EDA	F379V	TTC	X	69255418	0.946	1	-9.8767	69	1.37	0		Disease-associated	PF00229					Ectodermal dysplasia, hypohidrotic	Lee (2014) J Dent Res 93:371	PubMed 24487376	TNF (Tumour necrosis factor) family								1	0
EDA	G381R	GGG	X	69255424	0.962	1	-11.1513	34	1.3	0		Disease-associated	PF00229					Ectodermal dysplasia, hypohidrotic	Gunadi (2009) Pediatr Res 65:453	PubMed 19127222	TNF (Tumour necrosis factor) family								2	0
EDA	G381V	GGG	X	69255425	0.955	1	-11.1513	86	-1.27	0		Disease-associated	PF00229					Ectodermal dysplasia, hypohidrotic	Guazzarotti (2015) Clin Genet 87:338	PubMed 24724966	TNF (Tumour necrosis factor) family								2	0
EDA	R384S	AGG	X	69255435	0.777	1	-4.6708	53	0.76	0		Disease-associated	PF00229					Ectodermal dysplasia, hypohidrotic	Dietz (2013) Eur J Pediatr 172:1023	PubMed 23553579	TNF (Tumour necrosis factor) family								1	1
EDA	R289C	CGC	X	69253319	0.917	1	-7.6252	21	0.47	0		Disease-associated	PF00229					Ectodermal dysplasia, hypohidrotic	Song (2009) J Dent Res 88:126	PubMed 19278982	TNF (Tumour necrosis factor) family								3	0
EDA	R289H	CGC	X	69253320	0.821	1	-3.0641	36	0.03	0		Disease-associated	PF00229					Ectodermal dysplasia, hypohidrotic	Ruiz-Heiland (2016) J Orofac Orthop 77:31	PubMed 26753551	TNF (Tumour necrosis factor) family								3	0
EDA	R289L	CGC	X	69253320	0.927	1	-7.6252	15	0.49	0		Disease-associated	PF00229					Ectodermal dysplasia, hypohidrotic	Lee (2014) J Dent Res 93:371	PubMed 24487376	TNF (Tumour necrosis factor) family								3	0
EDA	G291R	GGG	X	69253325	0.948	1	-6.4652	-32	2.24	0		Disease-associated	PF00229					Ectodermal dysplasia, hypohidrotic	Bayes (1998) Hum Mol Genet 7:1661	PubMed 9736768	TNF (Tumour necrosis factor) family								2	0
EDA	G291W	GGG	X	69253325	0.96	1	-8.3813	64	1.53	0		Disease-associated	PF00229					Ectodermal dysplasia, hypohidrotic	Bayes (1998) Hum Mol Genet 7:1661	PubMed 9736768	TNF (Tumour necrosis factor) family								2	0
EDA	L293P	CTG	X	69253332	0.928	1	-8.8843	6	4.15	0		Disease-associated	PF00229					Ectodermal dysplasia, hypohidrotic	Cluzeau (2011) Hum Mutat 32:70	PubMed 20979233	TNF (Tumour necrosis factor) family								2	0
EDA	L293R	CTG	X	69253332	0.936	1	-8.8843	71	3.02	0		Disease-associated	PF00229					Ectodermal dysplasia, hypohidrotic	Xue (2015) Genet Mol Res 14:15779	PubMed 26634545	TNF (Tumour necrosis factor) family								2	0
EDA	L296V	CTG	X	69253340	0.687	1	-5.0601	-68	0.38	0		Disease-associated	PF00229					Ectodermal dysplasia, hypohidrotic	Cluzeau (2011) Hum Mutat 32:70	PubMed 20979233	TNF (Tumour necrosis factor) family								1	0
EDA	D298H	GAC	X	69253346	0.94	1	-7.8347	54	-0.04	0		Disease-associated	PF00229					Ectodermal dysplasia, hypohidrotic	Bayes (1998) Hum Mol Genet 7:1661	PubMed 9736768	TNF (Tumour necrosis factor) family								2	0
EDA	D298Y	GAC	X	69253346	0.946	1	-7.8347	68	0.1	0		Disease-associated	PF00229					Ectodermal dysplasia, hypohidrotic	van der Hout (2008) Eur J Hum Genet 16:673	PubMed 18231121	TNF (Tumour necrosis factor) family								2	0
EDA	G299S	GGC	X	69253349	0.958	1	-4.5784	6	2.6	0		Disease-associated	PF00229					Ectodermal dysplasia, hypohidrotic	Monreal (1998) Am J Hum Genet 63:380	PubMed 9683615	TNF (Tumour necrosis factor) family								4	0
EDA	G299R	GGC	X	69253349	0.957	1	-9.1816	85	2.6	0		Disease-associated	PF00229					Ectodermal dysplasia, hypohidrotic	Salas-Alanis (2015) Ann Dermatol 27:474	PubMed 26273176	TNF (Tumour necrosis factor) family								4	0
EDA	G299A	GGC	X	69253350	0.957	1	-9.1816	45	2.35	0		Disease-associated	PF00229					Ectodermal dysplasia, hypohidrotic	Schneider (2011) J Med Genet 48:426	PubMed 21357618	TNF (Tumour necrosis factor) family								4	0
EDA	F302S	TTC	X	69253359	0.933	1	-4.7042	48	3.43	0		Disease-associated	PF00229					Ectodermal dysplasia, hypohidrotic	Vincent (2001) Eur J Hum Genet 9:355	PubMed 11378824	TNF (Tumour necrosis factor) family								1	0
EDA	Y304N	TAT	X	69253364	0.941	1	-9.5993	15	4.69	0		Disease-associated	PF00229					Ectodermal dysplasia, hypohidrotic	Dietz (2013) Eur J Pediatr 172:1023	PubMed 23553579	TNF (Tumour necrosis factor) family								3	0
EDA	Y304H	TAT	X	69253364	0.938	1	-9.5993	43	2.96	0		Disease-associated	PF00229					Ectodermal dysplasia, hypohidrotic	Guazzarotti (2015) Clin Genet 87:338	PubMed 24724966	TNF (Tumour necrosis factor) family								3	0
EDA	Y304C	TAT	X	69253365	0.978	1	-9.5993	23	3.49	0		Disease-associated	PF00229					Ectodermal dysplasia, hypohidrotic	Ramadevi (2008) Br J Dermatol 158:163	PubMed 17970812	TNF (Tumour necrosis factor) family								3	0
EDA	S305I	AGT	X	69253368	0.944	1	-8.6099	51	-1.07	0		Disease-associated	PF00229					Ectodermal dysplasia, hypohidrotic	He (2016) Beijing Da Xue Xue Bao 48:686	PubMed 27538153	TNF (Tumour necrosis factor) family								1	0
EDA	Q306P	CAG	X	69253371	0.955	1	-8.3177	92	2.35	0		Disease-associated	PF00229					Ectodermal dysplasia, hypohidrotic	Lei (2009) Hua xi kou qiang yi xue za zhi 27:610	PubMed 20077893	TNF (Tumour necrosis factor) family								2	1
EDA	Q306H	CAG	X	69253372	0.954	1	-8.3177	-57	-0.19	0		Disease-associated	PF00229					Ectodermal dysplasia, hypohidrotic	Hsu (2003) Br J Dermatol 149:443	PubMed 12932274	TNF (Tumour necrosis factor) family								2	1
EDA	I312N	ATC	X	69255218	0.753	1	-2.4271	-8	1.61	0		Disease-associated	PF00229					Ectodermal dysplasia, hypohidrotic	Wohlfart (2016) J Hum Genet 61:891	PubMed 27305980	TNF (Tumour necrosis factor) family								1	1
EDA	D316N	GAC	X	69255229	0.75	1	-4.1186	9	0.2	0		Disease-associated	PF00229					Ectodermal dysplasia, hypohidrotic	Gambardella (2008) Hum Genet 123:102	Source: Online submission	TNF (Tumour necrosis factor) family								3	0
EDA	D316G	GAC	X	69255230	0.902	1	-3.3803	60	0.66	0		Disease-associated	PF00229					Ectodermal dysplasia, hypohidrotic	Li (2008) PLoS One 3:e2396	PubMed 18545687	TNF (Tumour necrosis factor) family								3	0
EDA	D316E	GAC	X	69255231	0.707	0	-3.6097	55	0.45	0		Disease-associated	PF00229					Ectodermal dysplasia, hypohidrotic	Guazzarotti (2015) Clin Genet 87:338; Lexner (2008) Clin Genet 74:252	PubMed 24724966; PubMed 18510547	TNF (Tumour necrosis factor) family								3	0
EDA	S319I	AGC	X	69255239	0.885	1	-4.4	-20	0.49	0		Disease-associated	PF00229					Ectodermal dysplasia, hypohidrotic	Sarkar (2014) PLoS One 9:e106811	PubMed 25203534	TNF (Tumour necrosis factor) family								2	0
EDA	S319R	AGC	X	69255240	0.767	1	-7.5152	-43	1.43	0		Disease-associated	PF00229					Ectodermal dysplasia, hypohidrotic	Piccione (2012) Minerva Pediatr 64:59	PubMed 22350046	TNF (Tumour necrosis factor) family								2	0
EDA	Y320C	TAT	X	69255242	0.92	1	-6.6914	30	2.71	0		Disease-associated	PF00229					Ectodermal dysplasia, hypohidrotic	Schneider (2001) J Biol Chem 276:18819	PubMed 11279189	TNF (Tumour necrosis factor) family								1	0
EDA	V323G	GTG	X	69255251	0.877	1	-5.1828	10	3.13	0		Disease-associated	PF00229					Ectodermal dysplasia, hypohidrotic	Cluzeau (2011) Hum Mutat 32:70	PubMed 20979233	TNF (Tumour necrosis factor) family								1	0
EDA	V324E	GTG	X	69255254	0.868	1	-4.5731	44	2.15	0		Disease-associated	PF00229					Ectodermal dysplasia, hypohidrotic	Kinyo (2013) Arch Dermatol Res epub:epub	PubMed 23989902	TNF (Tumour necrosis factor) family								1	0
EDA	L330P	CTG	X	69255272	0.945	1	-8.3515	80	3.66	0		Disease-associated	PF00229					Ectodermal dysplasia, hypohidrotic	Fujimoto (2011) Eur J Dermatol 21:801	PubMed 21715252	TNF (Tumour necrosis factor) family								1	0
EDA	Q331H	CAG	X	69255276	0.697	1	-2.9437	33	0.12	0		Disease-associated	PF00229					Ectodermal dysplasia, hypohidrotic	Ayub (2010) Int J Dermatol 49:1399	PubMed 21091672	TNF (Tumour necrosis factor) family								1	0
EDA	C332Y	TGC	X	69255278	0.948	1	-8.1639	50	0.67	0		Disease-associated	PF00229					Ectodermal dysplasia, hypohidrotic	Paakkonen (2001) Hum Mutat 17:349	PubMed 11295832	TNF (Tumour necrosis factor) family								2	0
EDA	C332F	TGC	X	69255278	0.986	1	-8.1639	71	0.48	0		Disease-associated	PF00229					Ectodermal dysplasia, hypohidrotic	Conte (2008) Hum Genet 123:102	Source: Online submission	TNF (Tumour necrosis factor) family								2	0
ELANE	P42L	CCC				1	-6.77	68	1.12	0		Disease-associated	PF00089	3	4	21	37	Neutropaenia, congenital	Bellanne-Chantelot (2004) Blood 103:4119	PubMed 14962902	Trypsin								1	0
ELANE	F43L	TTC				1	-4.99	75	1.43	21.61		Disease-associated	PF00089	3	4	21	37	Neutropaenia, congenital	Germeshausen (2013) Hum Mutat 34:905; Bellanne-Chantelot (2004) Blood 103:4119	PubMed 23463630; PubMed 14962902	Trypsin								1	0
ELANE	M44R	ATG				1	-7.47	66	1.43	10.12		Disease-associated	PF00089	3	4	21	37	Neutropaenia, congenital	Smith (2009) Br J Haematol 144:762	PubMed 19036076	Trypsin								1	0
ELANE	V45M	GTG				1	-2.04	47	1.56	64.43		Disease-associated	PF00089	3	4	21	37	Neutropaenia, congenital	Horwitz (2007) Blood 109:1817	PubMed 17053055	Trypsin								3	0
ELANE	V45E	GTG				1	-4.53	68	4.44	64.43		Disease-associated	PF00089	3	4	21	37	Neutropaenia, congenital	Germeshausen (2013) Hum Mutat 34:905	PubMed 23463630	Trypsin								3	0
ELANE	S46C	TCC				1	-7.1	47	-0.44	0		Disease-associated	PF00089	3	4	21	37	Neutropaenia, congenital	Smith (2009) Br J Haematol 144:762	PubMed 19036076	Trypsin								2	0
ELANE	L47P	CTG				1	-8.53	84	5.35	0		Disease-associated	PF00089	3	4	21	37	Neutropaenia, congenital	Bellanne-Chantelot (2004) Blood 103:4119	PubMed 14962902	Trypsin								2	0
ELANE	L47R	CTG				1	-8.78	82	3.18	0		Disease-associated	PF00089	3	4	21	37	Neutropaenia, congenital	Germeshausen (2013) Hum Mutat 34:905	PubMed 23463630	Trypsin								2	0
ELANE	L49P	CTG				1	-3.25	10	2.59	116.23		Disease-associated	PF00089	3	4	21	37	Neutropaenia, congenital	Germeshausen (2013) Hum Mutat 34:905	PubMed 23463630	Trypsin								1	0
ELANE	H53Y	CAC				1	-6.66	58	0.55	0		Disease-associated	PF00089	3	4	21	37	Neutropaenia, congenital	Smith (2009) Br J Haematol 144:762	PubMed 19036076	Trypsin								3	0
ELANE	H53L	CAC				1	-7.51	72	0.72	0		Disease-associated	PF00089	3	4	21	37	Neutropaenia, congenital	Bellanne-Chantelot (2004) Blood 103:4119	PubMed 14962902	Trypsin								3	0
ELANE	C55S	TGC				1	-7.18	86	1.7	0		Disease-associated	PF00089	3	4	21	37	Neutropaenia, congenital	Germeshausen (2013) Hum Mutat 34:905; Karlsson (2007) Br J Haematol 137:166	PubMed 23463630; PubMed 17391497	Trypsin								2	0
ELANE	C55Y	TGC				1	-7.38	90	1.15	0		Disease-associated	PF00089	3	4	21	37	Neutropaenia, congenital	Ancliff (2001) Blood 98:2645	PubMed 11675333	Trypsin								2	0
ELANE	G56R	GGC				1	-9.17	92	1.09	0		Disease-associated	PF00089	3	4	21	37	Neutropaenia, congenital	Xia (2009) Br J Haematol 147:535	PubMed 19775295	Trypsin								1	0
ELANE	A57T	GCC				1	-3.68	34	1.21	60		Disease-associated	PF00089	3	4	21	37	Neutropaenia, congenital	Dale (2000) Blood 96:2317	PubMed 11001877	Trypsin								3	0
ELANE	A57S	GCC				1	-0.64	18	1.3	60		Disease-associated	PF00089	3	4	21	37	Neutropaenia, congenital	van de Vosse (2011) Ann Hematol 90:151	PubMed 20803142	Trypsin								3	0
ELANE	A57V	GCC				1	-3.02	59	0.16	60		Disease-associated	PF00089	3	4	21	37	Neutropaenia, congenital	Lee (2009) Ann Hematol 88:593	PubMed 18946670	Trypsin								3	0
ELANE	L59P	CTG				1	-8.13	80	2.22	0		Disease-associated	PF00089	3	4	21	37	Neutropaenia, congenital	Fioredda (2010) Pediatr Blood Cancer 54:465	PubMed 19927291	Trypsin								1	0
ELANE	I60T	ATT				1	-7.37	58	1.62	29.61		Disease-associated	PF00089	3	4	21	37	Neutropaenia, congenital	Dale (2000) Blood 96:2317	PubMed 11001877	Trypsin								1	0
ELANE	V65F	GTC				1	-6.71	68	1.09	0		Disease-associated	PF00089	3	4	21	37	Neutropaenia, congenital	Xia (2008) Curr Opin Hematol 15:1	PubMed 18043239	Trypsin								2	0
ELANE	V65D	GTC				1	-9.81	79	4.32	0		Disease-associated	PF00089	3	4	21	37	Neutropaenia, congenital	Lundén (2009) Br J Haematol 147:587	PubMed 19694719	Trypsin								2	0
ELANE	M66R	ATG				1	-8.05	85	2.72	14.3		Disease-associated	PF00089	3	4	21	37	Neutropaenia, congenital	Xia (2009) Br J Haematol 147:535	PubMed 19775295	Trypsin								1	0
ELANE	S67P	TCG				1	-6.12	89	2.81	57.75		Disease-associated	PF00089	3	4	21	37	Neutropaenia, congenital	Shu (2015) Pediatr Infect Dis J 34:203	PubMed 25162927	Trypsin								2	0
ELANE	S67W	TCG				1	-8.21	85	-0.49	57.75		Disease-associated	PF00089	3	4	21	37	Neutropaenia, congenital	Germeshausen (2013) Hum Mutat 34:905	PubMed 23463630	Trypsin								2	0
ELANE	C71S	TGC				1	-5.62	66	1.56	0		Disease-associated	PF00089	3	4	21	37	Neutropaenia, congenital	Dale (2000) Blood 96:2317	PubMed 11001877	Trypsin								4	0
ELANE	C71R	TGC				1	-6.77	77	1.98	0		Disease-associated	PF00089	3	4	21	37	Neutropaenia, congenital	Ancliff (2002) Blood 100:707	PubMed 12091371	Trypsin								4	0
ELANE	C71Y	TGC				1	-6.56	74	1.54	0		Disease-associated	PF00089	3	4	21	37	Neutropaenia, congenital	Germeshausen (2013) Hum Mutat 34:905	PubMed 23463630	Trypsin								4	0
ELANE	C71F	TGC				1	-6.92	74	1.43	0		Disease-associated	PF00089	3	4	21	37	Neutropaenia, congenital	Germeshausen (2013) Hum Mutat 34:905	PubMed 23463630	Trypsin								4	0
ELANE	V72E	GTG				1	-2.94	49	1.69	31.78		Disease-associated	PF00089	3	4	21	37	Neutropaenia, congenital	Dinand (2012) J Pediatr Hematol Oncol 34:298	PubMed 22510773	Trypsin								2	0
ELANE	V72G	GTG				1	-5.77	46	2.03	31.78		Disease-associated	PF00089	3	4	21	37	Neutropaenia, congenital	Germeshausen (2013) Hum Mutat 34:905	PubMed 23463630	Trypsin								2	0
ELANE	V80G	GTG				1	-4.49	51	2.92	29.61		Disease-associated	PF00089	3	4	21	37	Neutropaenia, congenital	Germeshausen (2013) Hum Mutat 34:905	PubMed 23463630	Trypsin								1	0
ELANE	R81P	CGG				1	-5.84	63	1.06	146.96		Disease-associated	PF00089	3	4	21	37	Neutropaenia, congenital	Bellanne-Chantelot (2004) Blood 103:4119	PubMed 14962902	Trypsin								1	0
ELANE	V83D	GTC				1	-6.94	70	2.59	0		Disease-associated	PF00089	3	4	21	37	Neutropaenia, congenital	Xia (2009) Br J Haematol 147:535	PubMed 19775295	Trypsin								1	0
ELANE	L84P	CTG				1	-5.64	83	4.1	0		Disease-associated	PF00089	3	4	21	37	Neutropaenia, congenital	Bellanne-Chantelot (2004) Blood 103:4119	PubMed 14962902	Trypsin								1	0
ELANE	G85R	GGA				1	-6.62	84	1.73	0		Disease-associated	PF00089	3	4	21	37	Neutropaenia, congenital	Smith (2009) Br J Haematol 144:762; Xia (2009) Br J Haematol 147:535	PubMed 19036076; PubMed 19775295	Trypsin								2	0
ELANE	G85E	GGA				1	-6.27	86	2.52	0		Disease-associated	PF00089	3	4	21	37	Neutropaenia, congenital	Ancliff (2001) Blood 98:2645	PubMed 11675333	Trypsin								2	0
ELANE	F99S	TTC				1	-5.98	53	2.76	35.68		Disease-associated	PF00089	3	4	21	37	Neutropaenia, congenital	Germeshausen (2013) Hum Mutat 34:905	PubMed 23463630	Trypsin								0	0
ELANE	V101M	GTG				1	-6.13	49	1.24	29.61		Disease-associated	PF00089	3	4	21	37	Neutropaenia, congenital	Dale (2000) Blood 96:2317	PubMed 11001877	Trypsin								1	0
ELANE	Q102P	CAG				1	-5.85	66	-0.4	152.22		Disease-associated	PF00089	3	4	21	37	Neutropaenia, congenital	Kawaguch (2014) Rinsho Ketsueki 55:2294	PubMed 25501410	Trypsin								1	0
ELANE	R103P	CGC				1	-7.71	77	1.75	42.81		Disease-associated	PF00089	3	4	21	37	Neutropaenia, congenital	Xia (2009) Br J Haematol 147:535	PubMed 19775295	Trypsin								2	0
ELANE	R103L	CGC				1	-7.47	67	0.23	42.81		Disease-associated	PF00089	3	4	21	37	Neutropaenia, congenital	Xia (2008) Curr Opin Hematol 15:1	PubMed 18043239	Trypsin								2	0
ELANE	I118N	ATC				1	-7.51	49	3.63	29.61		Disease-associated	PF00089	3	4	21	37	Neutropaenia, congenital	Makaryan (2015) Curr Opin Hematol 22:3	PubMed 25427142	Trypsin								1	0
ELANE	I120F	ATT				1	-4.33	-4	1.22	31.78		Disease-associated	PF00089	3	4	21	37	Neutropaenia, congenital	Germeshausen (2013) Hum Mutat 34:905	PubMed 23463630	Trypsin								3	0
ELANE	I120S	ATT				1	-4.89	-3	3.56	31.78		Disease-associated	PF00089	3	4	21	37	Neutropaenia, congenital	Germeshausen (2013) Hum Mutat 34:905	PubMed 23463630	Trypsin								3	0
ELANE	I120M	ATT				1	-1.75	-46	1.6	31.78		Disease-associated	PF00089	3	4	21	37	Neutropaenia, congenital	Horwitz (2013) Hematol Oncol Clin North Am 27:19	PubMed 23351986	Trypsin								3	0
ELANE	L121P	CTC				1	-5.13	61	4.24	31.78		Disease-associated	PF00089	3	4	21	37	Neutropaenia, congenital	Bellanne-Chantelot (2004) Blood 103:4119	PubMed 14962902	Trypsin								2	0
ELANE	L123F	CTC				1	-6.12	29	0.57	0		Disease-associated	PF00089	3	4	21	37	Neutropaenia, congenital	Carlsson (2012) Br J Haematol 158:363	PubMed 22624626	Trypsin								2	0
ELANE	L123H	CTC				1	-9.21	60	1.66	0		Disease-associated	PF00089	3	4	21	37	Neutropaenia, congenital	Germeshausen (2013) Hum Mutat 34:905	PubMed 23463630	Trypsin								2	0
ELANE	N124I	AAC				1	-6.02	18	0.33	87.36		Disease-associated	PF00089	3	4	21	37	Neutropaenia, congenital	Germeshausen (2013) Hum Mutat 34:905	PubMed 23463630	Trypsin								1	0
ELANE	S126P	TCG				1	-0.32	-85	0.99	154.81		Disease-associated	PF00089	3	4	21	37	Neutropaenia, congenital	Lee (2013) Immunobiology 218:828	PubMed 23206890	Trypsin								3	0
ELANE	S126W	TCG				1	-4.12	1	0.57	154.81		Disease-associated	PF00089	3	4	21	37	Neutropaenia, congenital	Xia (2009) Br J Haematol 147:535	PubMed 19775295	Trypsin								3	0
ELANE	S126L	TCG				1	-2.34	-51	0.35	154.81		Disease-associated	PF00089	3	4	21	37	Neutropaenia, congenital	Dale (2000) Blood 96:2317	PubMed 11001877	Trypsin								3	0
ELANE	A127P	GCC				1	-5.82	63	1.16	64.43		Disease-associated	PF00089	3	4	21	37	Neutropaenia, congenital	Bellanne-Chantelot (2004) Blood 103:4119	PubMed 14962902	Trypsin								2	0
ELANE	A127D	GCC				1	-8.64	73	2.16	64.43		Disease-associated	PF00089	3	4	21	37	Neutropaenia, congenital	Donini (2007) Blood 109:4716	PubMed 17311988	Trypsin								2	0
ELANE	T128I	ACC				1	-4.46	6	-0.02	174.65		Disease-associated	PF00089	3	4	21	37	Neutropaenia, congenital	Xia (2008) Curr Opin Hematol 15:1	PubMed 18043239	Trypsin								1	0
ELANE	A131T	GCC				1	-1.41	-84	0.17	116.8		Disease-associated	PF00089	3	4	21	37	Neutropaenia, congenital	Kurnikova (2011) Pediatr Blood Cancer 57:332	PubMed 21425445	Trypsin								1	0
ELANE	A136D	GCC				1	-6	75	1.46	0		Disease-associated	PF00089	3	4	21	37	Neutropaenia, congenital	Germeshausen (2013) Hum Mutat 34:905	PubMed 23463630	Trypsin								1	1
ELANE	P139R	CCG				1	-5.83	56	1.75	0		Disease-associated	PF00089	3	4	21	37	Neutropaenia, congenital	Germeshausen (2013) Hum Mutat 34:905	PubMed 23463630	Trypsin								2	0
ELANE	P139L	CCG				1	-6.11	59	0.99	0		Disease-associated	PF00089	3	4	21	37	Neutropaenia, congenital	Dale (2000) Blood 96:2317	PubMed 11001877	Trypsin								2	0
ELANE	C151S	TGC				1	-8.99	70	2.28	0		Disease-associated	PF00089	3	4	21	37	Neutropaenia, congenital	Ancliff (2001) Blood 98:2645; Karlsson (2007) Br J Haematol 137:166	PubMed 11675333; PubMed 17391497	Trypsin								3	0
ELANE	C151F	TGC				1	-10.54	81	0.83	0		Disease-associated	PF00089	3	4	21	37	Neutropaenia, congenital	Germeshausen (2013) Hum Mutat 34:905	PubMed 23463630	Trypsin								3	0
ELANE	C151W	TGC				1	-11.75	84	1.12	0		Disease-associated	PF00089	3	4	21	37	Neutropaenia, congenital	Germeshausen (2013) Hum Mutat 34:905	PubMed 23463630	Trypsin								3	0
ELANE	L152P	CTG				1	-7.31	40	2.8	31.78		Disease-associated	PF00089	3	4	21	37	Neutropaenia, congenital	Bellanne-Chantelot (2004) Blood 103:4119	PubMed 14962902	Trypsin								1	0
ELANE	A153P	GCC				1	-7.21	66	2.69	0		Disease-associated	PF00089	3	4	21	37	Neutropaenia, congenital	Germeshausen (2013) Hum Mutat 34:905	PubMed 23463630	Trypsin								2	0
ELANE	A153D	GCC				1	-8.15	68	2.59	0		Disease-associated	PF00089	3	4	21	37	Neutropaenia, congenital	Karlsson (2007) Br J Haematol 137:166	PubMed 17391497	Trypsin								2	0
ELANE	M154R	ATG				1	-7.78	83	1.64	0		Disease-associated	PF00089	3	4	21	37	Neutropaenia, congenital	Makaryan (2015) Curr Opin Hematol 22:3	PubMed 25427142	Trypsin								1	0
ELANE	W156R	TGG				1	-7.15	96	3.24	0		Disease-associated	PF00089	3	4	21	37	Neutropaenia, congenital	Germeshausen (2013) Hum Mutat 34:905	PubMed 23463630	Trypsin								3	0
ELANE	W156G	TGG				1	-8.18	94	5.32	0		Disease-associated	PF00089	3	4	21	37	Neutropaenia, congenital	Makaryan (2015) Curr Opin Hematol 22:3	PubMed 25427142	Trypsin								3	0
ELANE	W156C	TGG				1	-7.95	85	2.87	0		Disease-associated	PF00089	3	4	21	37	Neutropaenia, congenital	Tamary (2010) Haematologica 95:1300	PubMed 20435624	Trypsin								3	0
ELANE	Q170P	CAG				1	-8.13	56	2.1	0		Disease-associated	PF00089	3	4	21	37	Neutropaenia, congenital	Lee (2013) Immunobiology 218:828	PubMed 23206890	Trypsin								1	0
ELANE	L172P	CTC				1	-7.22	58	3.49	0		Disease-associated	PF00089	3	4	21	37	Neutropaenia, congenital	Xia (2009) Br J Haematol 147:535	PubMed 19775295	Trypsin								1	0
ELANE	V186I	GTC				1	-2.63	-69	0.43	31.78		Disease-associated	PF00089	3	4	21	37	Neutropaenia, congenital	Xia (2009) Br J Haematol 147:535	PubMed 19775295	Trypsin								1	0
ELANE	R191S	AGG				1	-3.98	-11	0.2	102.71		Disease-associated	PF00089	3	4	21	37	Neutropaenia, congenital	Xia (2009) Br J Haematol 147:535	PubMed 19775295	Trypsin								1	0
ELANE	G203R	GGC				1	-7.45	91	2.12	0		Disease-associated	PF00089	3	4	21	37	Neutropaenia, congenital	Smith (2009) Br J Haematol 144:762	PubMed 19036076	Trypsin								3	0
ELANE	G203C	GGC				1	-8.43	77	0.35	0		Disease-associated	PF00089	3	4	21	37	Neutropaenia, congenital	Smith (2009) Br J Haematol 144:762	PubMed 19036076	Trypsin								3	0
ELANE	G203D	GGC				1	-8.93	89	2.44	0		Disease-associated	PF00089	3	4	21	37	Neutropaenia, congenital	Ishikawa (2008) J Med Genet 45:802	PubMed 18611981	Trypsin								3	0
ELANE	P205R	CCC				1	-8.23	84	1.36	0		Disease-associated	PF00089	3	4	21	37	Neutropaenia, congenital	Ancliff (2001) Blood 98:2645	PubMed 11675333	Trypsin								1	0
ELANE	L206S	TTG				1	-8.59	65	3.8	0		Disease-associated	PF00089	3	4	21	37	Neutropaenia, congenital	Germeshausen (2013) Hum Mutat 34:905	PubMed 23463630	Trypsin								2	0
ELANE	V207D	GTC				1	-8.36	78	2.67	29.61		Disease-associated	PF00089	3	4	21	37	Neutropaenia, congenital	Makaryan (2015) Curr Opin Hematol 22:3	PubMed 25427142	Trypsin								1	0
ELANE	C208R	TGC				1	-6.09	70	2.1	0		Disease-associated	PF00089	3	4	21	37	Neutropaenia, congenital	Horwitz (2007) Blood 109:1817	PubMed 17053055	Trypsin								2	0
ELANE	C208G	TGC				1	-7.7	79	2.41	0		Disease-associated	PF00089	3	4	21	37	Neutropaenia, congenital	Germeshausen (2013) Hum Mutat 34:905	PubMed 23463630	Trypsin								2	0
ELANE	G210W	GGG				1	-8.88	79	1.98	79.35		Disease-associated	PF00089	3	4	21	37	Neutropaenia, congenital	Xia (2009) Br J Haematol 147:535	PubMed 19775295	Trypsin								2	1
ELANE	G210V	GGG				1	-5.48	63	2.23	79.35		Disease-associated	PF00089	3	4	21	37	Neutropaenia, congenital	Dale (2000) Blood 96:2317	PubMed 11001877	Trypsin								2	1
ELANE	H213P	CAC				1	-7.4	73	1.57	24.08		Disease-associated	PF00089	3	4	21	37	Neutropaenia, congenital	Germeshausen (2013) Hum Mutat 34:905	PubMed 23463630	Trypsin								1	0
ELANE	G214R	GGA				1	-7.57	94	0.95	60		Disease-associated	PF00089	3	4	21	37	Neutropaenia, congenital	Dale (2000) Blood 96:2317; Germeshausen (2013) Hum Mutat 34:905	PubMed 11001877; PubMed 23463630	Trypsin								3	0
ELANE	G214E	GGA				1	-7.68	93	2.66	60		Disease-associated	PF00089	3	4	21	37	Neutropaenia, congenital	Germeshausen (2013) Hum Mutat 34:905	PubMed 23463630	Trypsin								3	0
ELANE	G214V	GGA				1	-6.47	89	0.05	60		Disease-associated	PF00089	3	4	21	37	Neutropaenia, congenital	Sayour (2015) Pediatr Blood Cancer :	PubMed 25882539	Trypsin								3	0
ELANE	G226W	GGG				1	-6.03	44	1.95	97.53		Disease-associated	PF00089	3	4	21	37	Neutropaenia, congenital	Karlsson (2007) Br J Haematol 137:166	PubMed 17391497	Trypsin								1	0
ELANE	A233P	GCC				1	-7.45	66	0.92	58.02		Disease-associated	PF00089	3	4	21	37	Neutropaenia, congenital	Smith (2009) Br J Haematol 144:762	PubMed 19036076	Trypsin								1	0
ELANE	V235E	GTG				1	-10.02	88	2.88	69.5		Disease-associated	PF00089	3	4	21	37	Neutropaenia, congenital	Fioredda (2010) Pediatr Blood Cancer 54:465	PubMed 19927291	Trypsin								2	0
ELANE	V235G	GTG				1	-9.55	88	3.5	69.5		Disease-associated	PF00089	3	4	21	37	Neutropaenia, congenital	Kurnikova (2011) Pediatr Blood Cancer 57:332	PubMed 21425445	Trypsin								2	0
ELANE	W241R	TGG				1	-8.48	89	1.5	0		Disease-associated	PF00089	3	4	21	37	Neutropaenia, congenital	Germeshausen (2013) Hum Mutat 34:905	PubMed 23463630	Trypsin								4	0
ELANE	I242F	ATC				1	-5.59	65	1.66	0		Disease-associated	PF00089	3	4	21	37	Neutropaenia, congenital	Germeshausen (2013) Hum Mutat 34:905	PubMed 23463630	Trypsin								2	0
ELANE	I242N	ATC				1	-9.29	80	3.43	0		Disease-associated	PF00089	3	4	21	37	Neutropaenia, congenital	Germeshausen (2013) Hum Mutat 34:905	PubMed 23463630	Trypsin								2	0
ELANE	I30M	ATT				1	-5.61	73	1.2	0		Disease-associated	PF00089	3	4	21	37	Neutropaenia, congenital	Lundén (2009) Br J Haematol 147:587	PubMed 19694719	Trypsin								1	0
F9	I334T	ATT				1	-6.5734	66	2.28	0		Disease-associated	PF00089	3	4	21	22	Haemophilia B	Li (2013) Am J Hematol epub:epub	PubMed 24375831	Trypsin								2	0
F9	I334M	ATT				1	-6.2629	46	0.83	0		Disease-associated	PF00089	3	4	21	22	Haemophilia B	Giannelli (1994) Nucleic Acids Res 22:3534	PubMed 7937052	Trypsin								2	0
F9	C335R	TGC				1	-7.3969	66	3.02	0		Disease-associated	PF00089	3	4	21	22	Haemophilia B	Wulff (1999) F9 LSDB entry Unpublished:.	Source: LSDB	Trypsin								4	0
F9	C335Y	TGC				1	-8.2137	76	1.62	0		Disease-associated	PF00089	3	4	21	22	Haemophilia B	Belvini (2005) Haematologica 90:635	PubMed 15921378	Trypsin								4	0
F9	C335S	TGC				1	-5.6508	55	2.51	0		Disease-associated	PF00089	3	4	21	22	Haemophilia B	Pestana (2001) F9 LSDB entry Unpublished:.	Source: LSDB	Trypsin								4	0
F9	C335F	TGC				1	-8.849	75	1.59	0		Disease-associated	PF00089	3	4	21	22	Haemophilia B	Giannelli (1994) Nucleic Acids Res 22:3534	PubMed 7937052	Trypsin								4	0
F9	A337T	GCT				1	-2.7228	-87	0.92	0		Disease-associated	PF00089	3	4	21	22	Haemophilia B	Green (1992) Thromb Haemost 67:66	PubMed 1615486	Trypsin								3	0
F9	A337P	GCT				1	0.4363	-86	0.52	0		Disease-associated	PF00089	3	4	21	22	Haemophilia B	Giannelli (1994) Nucleic Acids Res 22:3534	PubMed 7937052	Trypsin								3	0
F9	A337V	GCT				1	-3.1108	-84	0.29	0		Disease-associated	PF00089	3	4	21	22	Haemophilia B	Weinmann (1998) Br J Haematol 100:58	PubMed 9450791	Trypsin								3	0
F9	K339E	AAG				1	-2.1143	8	-0.02	26		Disease-associated	PF00089	3	4	21	22	Haemophilia B	Attali (1999) Thromb Haemost 82:1437	PubMed 10595634	Trypsin								1	0
F9	Y341C	TAC				1	-5.4018	36	2.23	0		Disease-associated	PF00089	3	4	21	22	Haemophilia B	Giannelli (1994) Nucleic Acids Res 22:3534	PubMed 7937052	Trypsin								1	0
F9	F345V	TTC				1	-1.2181	-8	1.76	0		Disease-associated	PF00089	3	4	21	22	Haemophilia B	Negrier (2004) F9 LSDB entry Unpublished:.	Source: LSDB	Trypsin								2	0
F9	F345S	TTC				1	-2.5764	14	3.19	0		Disease-associated	PF00089	3	4	21	22	Haemophilia B	Yu (2012) Pathology 44:342	PubMed 22544209	Trypsin								2	0
F9	L346F	CTC				1	-4.1576	19	1.09	92.35		Disease-associated	PF00089	3	4	21	22	Haemophilia B	Ghanem (2001) F9 LSDB entry Unpublished:.	Source: LSDB	Trypsin								2	0
F9	L346P	CTC				1	-0.8379	35	2.17	92.35		Disease-associated	PF00089	3	4	21	22	Haemophilia B	Wang (2013) Zhongguo Shi Yan Xue Ye Xue Za Zhi 21:963	PubMed 23998594	Trypsin								2	0
F9	K347I	AAA				1	-3.3278	-7	0.42	0		Disease-associated	PF00089	3	4	21	22	Haemophilia B	Belvini (2005) Haematologica 90:635	PubMed 15921378	Trypsin								1	1
F9	G349E	GGA				1	-3.4559	-36	2.36	0		Disease-associated	PF00089	3	4	21	22	Haemophilia B	Wulff (2004) F9 LSDB entry Unpublished:.	Source: LSDB	Trypsin								2	0
F9	G349V	GGA				1	-4.7146	-26	2.08	0		Disease-associated	PF00089	3	4	21	22	Haemophilia B	Giannelli (1996) Nucleic Acids Res 24:103	PubMed 8594556	Trypsin								2	0
F9	S350A	TCT				1	-1.0435	-53	0.44	168.08		Disease-associated	PF00089	3	4	21	22	Haemophilia B	Park (2013) Blood Coagul Fibrinolysis 24:544	PubMed 23492913	Trypsin								1	0
F9	G351D	GGC				1	-7.552	74	1.37	0		Disease-associated	PF00089	3	4	21	22	Haemophilia B	Giannelli (1994) Nucleic Acids Res 22:3534	PubMed 7937052	Trypsin								2	0
F9	G351V	GGC				1	-4.9032	53	-0.85	0		Disease-associated	PF00089	3	4	21	22	Haemophilia B	Arias-Moreno (2013) Blood Coagul Fibrinolysis 24:625	PubMed 23689273	Trypsin								2	0
F9	V353L	GTA				1	-4.2504	74	1.08	0		Disease-associated	PF00089	3	4	21	22	Haemophilia B	Goossens (2004) F9 LSDB entry Unpublished:.	Source: LSDB	Trypsin								4	0
F9	V353E	GTA				1	-7.5817	88	4.36	0		Disease-associated	PF00089	3	4	21	22	Haemophilia B	Quadros (2009) J Pediatr Hematol Oncol 31:157	PubMed 19262239	Trypsin								4	0
F9	V353A	GTA				1	-4.1477	61	2.66	0		Disease-associated	PF00089	3	4	21	22	Haemophilia B	Chen (1991) Hum Genet 87:177	PubMed 2066105	Trypsin								4	0
F9	V353G	GTA				1	-6.5213	84	3.3	0		Disease-associated	PF00089	3	4	21	22	Haemophilia B	Giannelli (1994) Nucleic Acids Res 22:3534	PubMed 7937052	Trypsin								4	0
F9	S354N	AGT				1	-8.0398	76	0.99	0		Disease-associated	PF00089	3	4	21	22	Haemophilia B	Tartary (1993) Br J Haematol 84:662	PubMed 8217825	Trypsin								2	0
F9	S354R	AGT				1	-10.0089	84	0.72	0		Disease-associated	PF00089	3	4	21	22	Haemophilia B	Giannelli (1994) Nucleic Acids Res 22:3534	PubMed 7937052	Trypsin								2	0
F9	G355S	GGC				1	-6.4122	78	1.72	0		Disease-associated	PF00089	3	4	21	22	Haemophilia B	Giannelli (1994) Nucleic Acids Res 22:3534	PubMed 7937052	Trypsin								3	0
F9	G355D	GGC				1	-7.6049	89	3.29	0		Disease-associated	PF00089	3	4	21	22	Haemophilia B	Giannelli (1994) Nucleic Acids Res 22:3534	PubMed 7937052	Trypsin								3	0
F9	G355V	GGC				1	-7.587	88	1.67	0		Disease-associated	PF00089	3	4	21	22	Haemophilia B	Chen (1991) Hum Genet 87:177	PubMed 2066105	Trypsin								3	0
F9	W356R	TGG				1	-6.4864	95	2.76	0		Disease-associated	PF00089	3	4	21	22	Haemophilia B	Wulff (1999) Acta Biochim Pol 46:721; Giannelli (1994) Nucleic Acids Res 22:3534	PubMed 10698280; PubMed 7937052	Trypsin								5	0
F9	W356G	TGG				1	-6.3359	89	4.51	0		Disease-associated	PF00089	3	4	21	22	Haemophilia B	Belvini (2005) Haematologica 90:635	PubMed 15921378	Trypsin								5	0
F9	W356S	TGG				1	-6.3596	92	3.64	0		Disease-associated	PF00089	3	4	21	22	Haemophilia B	Quadros (2009) J Pediatr Hematol Oncol 31:157	PubMed 19262239	Trypsin								5	0
F9	W356L	TGG				1	-3.9887	92	2.13	0		Disease-associated	PF00089	3	4	21	22	Haemophilia B	Giannelli (1994) Nucleic Acids Res 22:3534	PubMed 7937052	Trypsin								5	0
F9	W356C	TGG				1	-5.9782	85	3.11	0		Disease-associated	PF00089	3	4	21	22	Haemophilia B	Giannelli (1994) Nucleic Acids Res 22:3534	PubMed 7937052	Trypsin								5	0
F9	G357R	GGA				1	-6.4561	85	0.61	0		Disease-associated	PF00089	3	4	21	22	Haemophilia B	Giannelli (1994) Nucleic Acids Res 22:3534; Mårtensson (2016) Haemophilia 22:440	PubMed 7937052; PubMed 26612714	Trypsin								3	0
F9	G357E	GGA				1	-6.28	85	2.77	0		Disease-associated	PF00089	3	4	21	22	Haemophilia B	Giannelli (1994) Nucleic Acids Res 22:3534	PubMed 7937052	Trypsin								3	0
F9	G357V	GGA				1	-6.0765	79	0.15	0		Disease-associated	PF00089	3	4	21	22	Haemophilia B	Giannelli (1994) Nucleic Acids Res 22:3534	PubMed 7937052	Trypsin								3	0
F9	R358G	AGA				1	-3.878	75	2.67	26		Disease-associated	PF00089	3	4	21	22	Haemophilia B	Belvini (2005) Haematologica 90:635	PubMed 15921378	Trypsin								1	0
F9	V359D	GTC				1	-4.0331	46	1.43	29.61		Disease-associated	PF00089	3	4	21	22	Haemophilia B	Giannelli (1994) Nucleic Acids Res 22:3534	PubMed 7937052	Trypsin								2	0
F9	V359G	GTC				1	-4.701	50	2.05	29.61		Disease-associated	PF00089	3	4	21	22	Haemophilia B	Giannelli (1994) Nucleic Acids Res 22:3534	PubMed 7937052	Trypsin								2	0
F9	F360I	TTC				1	-2.2645	-46	0.43	21.61		Disease-associated	PF00089	3	4	21	22	Haemophilia B	Thompson (1999) F9 LSDB entry Unpublished:.	Source: LSDB	Trypsin								3	0
F9	F360S	TTC				1	-1.3808	-68	1.09	21.61		Disease-associated	PF00089	3	4	21	22	Haemophilia B	Rowley (2001) F9 LSDB entry Unpublished:.	Source: LSDB	Trypsin								3	0
F9	K362E	AAA				1	-1.4801	-10	0.94	26		Disease-associated	PF00089	3	4	21	22	Haemophilia B	Giannelli (1994) Nucleic Acids Res 22:3534	PubMed 7937052	Trypsin								1	0
F9	G363R	GGG				1	-4.131	43	-0.09	0		Disease-associated	PF00089	3	4	21	22	Haemophilia B	Yu (2012) Pathology 44:342; Giannelli (1994) Nucleic Acids Res 22:3534	PubMed 22544209; PubMed 7937052	Trypsin								4	0
F9	G363W	GGG				1	-6.9009	61	0.15	0		Disease-associated	PF00089	3	4	21	22	Haemophilia B	Montejo (1999) Hum Mutat 13:160	PubMed 10094553	Trypsin								4	0
F9	G363E	GGG				1	-6.3637	56	1.16	0		Disease-associated	PF00089	3	4	21	22	Haemophilia B	Giannelli (1994) Nucleic Acids Res 22:3534	PubMed 7937052	Trypsin								4	0
F9	G363V	GGG				1	-6.1284	38	0.18	0		Disease-associated	PF00089	3	4	21	22	Haemophilia B	Jiang (2013) Zhonghua Xue Ye Xue Za Zhi 34:259	PubMed 23683429	Trypsin								4	0
F9	A366P	GCT				1	-2.1481	-30	-0.25	99.13		Disease-associated	PF00089	3	4	21	22	Haemophilia B	Negrier (2004) F9 LSDB entry Unpublished:.	Source: LSDB	Trypsin								4	0
F9	A366D	GCT				1	-6.2844	62	1.08	99.13		Disease-associated	PF00089	3	4	21	22	Haemophilia B	Giannelli (1994) Nucleic Acids Res 22:3534	PubMed 7937052	Trypsin								4	0
F9	A366G	GCT				1	-5.41	42	1.38	99.13		Disease-associated	PF00089	3	4	21	22	Haemophilia B	Belvini (2005) Haematologica 90:635	PubMed 15921378	Trypsin								4	0
F9	A366V	GCT				1	-4.852	27	0.47	99.13		Disease-associated	PF00089	3	4	21	22	Haemophilia B	Giannelli (1994) Nucleic Acids Res 22:3534	PubMed 7937052	Trypsin								4	0
F9	L369V	CTT				1	-7.7613	36	1.36	0		Disease-associated	PF00089	3	4	21	22	Haemophilia B	Karimipoor (2007) Thromb Res 120:135	PubMed 17014892	Trypsin								3	0
F9	L369F	CTT				1	-8.8051	52	0.52	0		Disease-associated	PF00089	3	4	21	22	Haemophilia B	Belvini (2005) Haematologica 90:635	PubMed 15921378	Trypsin								3	0
F9	L369P	CTT				1	-9.7813	78	1.46	0		Disease-associated	PF00089	3	4	21	22	Haemophilia B	Goossens (2001) F9 LSDB entry Unpublished:.	Source: LSDB	Trypsin								3	0
F9	Q370E	CAG				1	-6.5091	28	1.64	0		Disease-associated	PF00089	3	4	21	22	Haemophilia B	Giannelli (1996) Nucleic Acids Res 24:103	PubMed 8594556	Trypsin								2	0
F9	Q370P	CAG				1	-9.0589	42	1.73	0		Disease-associated	PF00089	3	4	21	22	Haemophilia B	Giannelli (1994) Nucleic Acids Res 22:3534	PubMed 7937052	Trypsin								2	0
F9	Y371D	TAC				1	-2.6996	22	2.66	100.3		Disease-associated	PF00089	3	4	21	22	Haemophilia B	Guan (2016) EMBO Mol Med 8:477	PubMed 26964564	Trypsin								2	0
F9	Y371S	TAC				1	-1.8218	-41	2.05	100.3		Disease-associated	PF00089	3	4	21	22	Haemophilia B	Goossens (2001) F9 LSDB entry Unpublished:.	Source: LSDB	Trypsin								2	0
F9	R373I	AGA				1	-2.1027	19	0.11	98.89		Disease-associated	PF00089	3	4	21	22	Haemophilia B	Zhou (2012) Zhonghua Xue Ye Xue Za Zhi 33:642	PubMed 23134860	Trypsin								1	0
F9	V374I	GTT				1	-0.3506	-8	0.99	0		Disease-associated	PF00089	3	4	21	22	Haemophilia B	Giannelli (1994) Nucleic Acids Res 22:3534	PubMed 7937052	Trypsin								2	0
F9	V374F	GTT				1	-4.1971	41	0.88	0		Disease-associated	PF00089	3	4	21	22	Haemophilia B	Giannelli (1994) Nucleic Acids Res 22:3534	PubMed 7937052	Trypsin								2	0
F9	P375T	CCA				1	-5.7819	31	0.95	0		Disease-associated	PF00089	3	4	21	22	Haemophilia B	Thompson (1999) F9 LSDB entry Unpublished:.	Source: LSDB	Trypsin								1	0
F9	L376P	CTT				1	-5.1403	66	1.54	21.82		Disease-associated	PF00089	3	4	21	22	Haemophilia B	Giannelli (1994) Nucleic Acids Res 22:3534	PubMed 7937052	Trypsin								1	0
F9	V377F	GTT				1	-4.6665	69	0.71	0		Disease-associated	PF00089	3	4	21	22	Haemophilia B	Attali (1999) Thromb Haemost 82:1437	PubMed 10595634	Trypsin								3	0
F9	V377D	GTT				1	-7.2321	77	2.26	0		Disease-associated	PF00089	3	4	21	22	Haemophilia B	Giannelli (1996) Nucleic Acids Res 24:103	PubMed 8594556	Trypsin								3	0
F9	V377A	GTT				1	-3.5081	31	2.46	0		Disease-associated	PF00089	3	4	21	22	Haemophilia B	Giannelli (1994) Nucleic Acids Res 22:3534	PubMed 7937052	Trypsin								3	0
F9	D378Y	GAC				1	-7.5122	59	1.01	0		Disease-associated	PF00089	3	4	21	22	Haemophilia B	Giannelli (1994) Nucleic Acids Res 22:3534	PubMed 7937052	Trypsin								1	0
F9	R379G	CGA				1	-5.145	76	1.06	0		Disease-associated	PF00089	3	4	21	22	Haemophilia B	Giannelli (1994) Nucleic Acids Res 22:3534	PubMed 7937052	Trypsin								4	0
F9	R379Q	CGA				1	-3.5402	-1	0.34	0		Disease-associated	PF00089	3	4	21	22	Haemophilia B	Wang (1990) Thromb Haemost 64:302	PubMed 2270538	Trypsin								4	0
F9	R379P	CGA				1	-5.2309	78	0.16	0		Disease-associated	PF00089	3	4	21	22	Haemophilia B	Belvini (2005) Haematologica 90:635	PubMed 15921378	Trypsin								4	0
F9	R379L	CGA				1	-3.0143	70	-0.39	0		Disease-associated	PF00089	3	4	21	22	Haemophilia B	Giannelli (1994) Nucleic Acids Res 22:3534	PubMed 7937052	Trypsin								4	0
F9	A380T	GCC				1	-2.3249	-96	0.52	0		Disease-associated	PF00089	3	4	21	22	Haemophilia B	Giannelli (1996) Nucleic Acids Res 24:103	PubMed 8594556	Trypsin								2	0
F9	A380D	GCC				1	0.6286	-62	0.37	0		Disease-associated	PF00089	3	4	21	22	Haemophilia B	Giannelli (1994) Nucleic Acids Res 22:3534	PubMed 7937052	Trypsin								2	0
F9	T381A	ACA				1	-4.2998	-5	0.85	0		Disease-associated	PF00089	3	4	21	22	Haemophilia B	Quadros (2009) J Pediatr Hematol Oncol 31:157	PubMed 19262239	Trypsin								2	0
F9	T381K	ACA				1	-3.0021	-10	0.66	0		Disease-associated	PF00089	3	4	21	22	Haemophilia B	Karimipoor (2007) Thromb Res 120:135	PubMed 17014892	Trypsin								2	0
F9	C382R	TGT				1	-7.8622	69	1.51	0		Disease-associated	PF00089	3	4	21	22	Haemophilia B	Chen (1991) Hum Genet 87:177	PubMed 2066105	Trypsin								3	0
F9	C382G	TGT				1	-7.6747	82	2.88	0		Disease-associated	PF00089	3	4	21	22	Haemophilia B	Chuansumrit (2004) F9 LSDB entry Unpublished:.	Source: LSDB	Trypsin								3	0
F9	C382Y	TGT				0	-7.8546	71	0.72	0		Disease-associated	PF00089	3	4	21	22	Haemophilia B	Giannelli (1994) Nucleic Acids Res 22:3534	PubMed 7937052	Trypsin								3	0
F9	L383I	CTT				1	-4.6553	-64	0.64	0		Disease-associated	PF00089	3	4	21	22	Haemophilia B	Giannelli (1994) Nucleic Acids Res 22:3534	PubMed 7937052	Trypsin								4	0
F9	L383F	CTT				1	-4.8567	-26	0.83	0		Disease-associated	PF00089	3	4	21	22	Haemophilia B	Giannelli (1994) Nucleic Acids Res 22:3534	PubMed 7937052	Trypsin								4	0
F9	L383H	CTT				1	-4.1587	26	0.77	0		Disease-associated	PF00089	3	4	21	22	Haemophilia B	Rydz (2013) Am J Hematol 88:1030	PubMed 23913812	Trypsin								4	0
F9	L383P	CTT				1	-4.2662	55	1.62	0		Disease-associated	PF00089	3	4	21	22	Haemophilia B	Rowley (2001) F9 LSDB entry Unpublished:.	Source: LSDB	Trypsin								4	0
F9	R384P	CGA				1	-4.5593	11	0.41	44.91		Disease-associated	PF00089	3	4	21	22	Haemophilia B	Giannelli (1994) Nucleic Acids Res 22:3534	PubMed 7937052	Trypsin								2	0
F9	R384L	CGA				1	-1.7554	-22	0.16	44.91		Disease-associated	PF00089	3	4	21	22	Trombophilia (reverse phenotype of haemophilia)	Simioni (2009) N Engl J Med 361:1671	PubMed 19846852	Trypsin								2	0
F9	S385P	TCT				1	-4.1831	61	2.08	0		Disease-associated	PF00089	3	4	21	22	Haemophilia B	Wulff (1999) Acta Biochim Pol 46:721	PubMed 10698280	Trypsin								1	0
F9	T386K	ACA				1	-5.1314	54	1.47	0		Disease-associated	PF00089	3	4	21	22	Haemophilia B	Lu (2015) J Shandong Uni 53:87	PubMed: No PubMed ID	Trypsin								3	0
F9	T386R	ACA				1	-5.2726	54	1.2	0		Disease-associated	PF00089	3	4	21	22	Haemophilia B	Giannelli (1994) Nucleic Acids Res 22:3534	PubMed 7937052	Trypsin								3	0
F9	T386I	ACA				1	-3.4672	45	0.62	0		Disease-associated	PF00089	3	4	21	22	Haemophilia B	Li (2013) Am J Hematol epub:epub	PubMed 24375831	Trypsin								3	0
F9	K387E	AAG				1	-1.6808	-8	0.23	0		Disease-associated	PF00089	3	4	21	22	Haemophilia B	Heit (1998) Hum Mutat 11:372	PubMed 9600455	Trypsin								2	0
F9	K387N	AAG				1	-1.207	-37	0.27	0		Disease-associated	PF00089	3	4	21	22	Haemophilia B	Rowley (2001) F9 LSDB entry Unpublished:.; Goossens (2004) F9 LSDB entry Unpublished:.	Source: LSDB	Trypsin								2	0
F9	F388C	TTC				1	-5.9655	8	1.79	49.94		Disease-associated	PF00089	3	4	21	22	Haemophilia B	Wang (2013) Zhongguo Shi Yan Xue Ye Xue Za Zhi 21:963	PubMed 23998594	Trypsin								1	0
F9	I390F	ATC				1	-1.8634	37	1.09	0		Disease-associated	PF00089	3	4	21	22	Haemophilia B	Giannelli (1994) Nucleic Acids Res 22:3534	PubMed 7937052	Trypsin								4	0
F9	I390N	ATC				1	-5.2907	59	2.4	0		Disease-associated	PF00089	3	4	21	22	Haemophilia B	Belvini (2005) Haematologica 90:635	PubMed 15921378	Trypsin								4	0
F9	I390T	ATC				1	-3.1012	52	2.17	0		Disease-associated	PF00089	3	4	21	22	Haemophilia B	Li (2013) Am J Hematol epub:epub	PubMed 24375831	Trypsin								4	0
F9	I390S	ATC				1	-5.6244	53	2.78	0		Disease-associated	PF00089	3	4	21	22	Haemophilia B	Li (2000) Hum Mutat 16:371	PubMed 11013449	Trypsin								4	0
F9	Y391C	TAT				1	-6.1578	12	1.1	159.55		Disease-associated	PF00089	3	4	21	22	Haemophilia B	Wulff (2004) F9 LSDB entry Unpublished:.	Source: LSDB	Trypsin								1	0
F9	N392D	AAC				1	1.2811	-21	-0.03	46.24		Disease-associated	PF00089	3	4	21	22	Haemophilia B	Weinmann (1998) Br J Haematol 100:58	PubMed 9450791	Trypsin								1	0
F9	N393I	AAC				1	-4.6664	42	0.97	0		Disease-associated	PF00089	3	4	21	22	Haemophilia B	Giannelli (1994) Nucleic Acids Res 22:3534	PubMed 7937052	Trypsin								1	0
F9	M394V	ATG				1	-5.9419	58	1.11	0		Disease-associated	PF00089	3	4	21	22	Haemophilia B	Chen (1991) Hum Genet 87:177	PubMed 2066105	Trypsin								4	0
F9	M394K	ATG				1	-8.7734	88	1.89	0		Disease-associated	PF00089	3	4	21	22	Haemophilia B	Giannelli (1994) Nucleic Acids Res 22:3534	PubMed 7937052	Trypsin								4	0
F9	M394R	ATG				1	-8.183	87	1.23	0		Disease-associated	PF00089	3	4	21	22	Haemophilia B	Belvini (2005) Haematologica 90:635	PubMed 15921378	Trypsin								4	0
F9	M394I	ATG				1	-7.2794	68	0.71	0		Disease-associated	PF00089	3	4	21	22	Haemophilia B	Tartary (1993) Br J Haematol 84:662	PubMed 8217825	Trypsin								4	0
F9	F395I	TTC				1	-3.3519	57	1.64	0		Disease-associated	PF00089	3	4	21	22	Haemophilia B	Bartholomew (1997) Hum Mutat 9:72	PubMed 8990015	Trypsin								4	0
F9	F395L	TTC				1	-4.3841	64	1.86	0		Disease-associated	PF00089	3	4	21	22	Haemophilia B	Giannelli (1996) Nucleic Acids Res 24:103; Li (2000) Hum Mutat 16:371	PubMed 8594556; PubMed 11013449	Trypsin								4	0
F9	F395V	TTC				1	-5.5216	58	1.67	0		Disease-associated	PF00089	3	4	21	22	Haemophilia B	Jayandharan (2005) J Thromb Haemost 3:808	PubMed 15842381	Trypsin								4	0
F9	F395Y	TTC				1	-6.2091	74	0.64	0		Disease-associated	PF00089	3	4	21	22	Haemophilia B	Wulff (2001) F9 LSDB entry Unpublished:.	Source: LSDB	Trypsin								4	0
F9	C396S	TGT				1	-7.4938	90	2.43	0		Disease-associated	PF00089	3	4	21	22	Haemophilia B	Giannelli (1994) Nucleic Acids Res 22:3534; Montejo (1999) Hum Mutat 13:160	PubMed 7937052; PubMed 10094553	Trypsin								6	0
F9	C396R	TGT				1	-7.8714	94	2.93	0		Disease-associated	PF00089	3	4	21	22	Haemophilia B	Wulff (1999) Acta Biochim Pol 46:721	PubMed 10698280	Trypsin								6	0
F9	C396G	TGT				1	-6.9318	94	2.98	0		Disease-associated	PF00089	3	4	21	22	Haemophilia B	Wang (2013) Zhongguo Shi Yan Xue Ye Xue Za Zhi 21:963	PubMed 23998594	Trypsin								6	0
F9	C396Y	TGT				0	-7.6035	93	1.48	0		Disease-associated	PF00089	3	4	21	22	Haemophilia B	Giannelli (1994) Nucleic Acids Res 22:3534	PubMed 7937052	Trypsin								6	0
F9	C396F	TGT				1	-7.6516	93	1.5	0		Disease-associated	PF00089	3	4	21	22	Haemophilia B	Tartary (1993) Br J Haematol 84:662	PubMed 8217825	Trypsin								6	0
F9	C396W	TGT				1	-8.1424	94	1.92	0		Disease-associated	PF00089	3	4	21	22	Haemophilia B	Chuansumrit (2004) F9 LSDB entry Unpublished:.	Source: LSDB	Trypsin								6	0
F9	A397P	GCT				1	-7.9659	88	2.77	0		Disease-associated	PF00089	3	4	21	22	Haemophilia B	Chan (1998) Am J Hematol 58:72	PubMed 9590153	Trypsin								2	0
F9	A397V	GCT				1	-5.9377	60	-0.2	0		Disease-associated	PF00089	3	4	21	22	Haemophilia B	Kwon (2008) Haemophilia 14:1069	PubMed 18624698	Trypsin								2	0
F9	G398S	GGC				1	-6.5926	58	1.72	0		Disease-associated	PF00089	3	4	21	22	Haemophilia B	Liu (2000) Hum Mutat 16:31	PubMed 10874302	Trypsin								3	0
F9	G398D	GGC				1	-5.7085	79	2.26	0		Disease-associated	PF00089	3	4	21	22	Haemophilia B	Giannelli (1994) Nucleic Acids Res 22:3534	PubMed 7937052	Trypsin								3	0
F9	G398A	GGC				1	-7.8323	65	1.73	0		Disease-associated	PF00089	3	4	21	22	Haemophilia B	Giannelli (1996) Nucleic Acids Res 24:103	PubMed 8594556	Trypsin								3	0
F9	E401K	GAA				1	-2.4402	-54	0.34	61.28		Disease-associated	PF00089	3	4	21	22	Haemophilia B	Karimipoor (2007) Thromb Res 120:135	PubMed 17014892	Trypsin								1	0
F9	G402R	GGA				1	-5.4583	-39	1.22	0		Disease-associated	PF00089	3	4	21	22	Haemophilia B	Costa (2000) Thromb Haemost 83:244	PubMed 10739381	Trypsin								2	0
F9	G402E	GGA				1	-4.441	-59	1.6	0		Disease-associated	PF00089	3	4	21	22	Haemophilia B	Kwon (2008) Haemophilia 14:1069	PubMed 18624698	Trypsin								2	0
F9	G403C	GGT				1	-5.8184	-3	1.03	0		Disease-associated	PF00089	3	4	21	22	Haemophilia B	Rowley (2001) F9 LSDB entry Unpublished:.	Source: LSDB	Trypsin								2	0
F9	G403D	GGT				1	-5.2253	-9	1.33	0		Disease-associated	PF00089	3	4	21	22	Haemophilia B	Quadros (2009) J Pediatr Hematol Oncol 31:157	PubMed 19262239	Trypsin								2	0
F9	R404T	AGA				1	-2.329	47	0.25	26		Disease-associated	PF00089	3	4	21	22	Haemophilia B	Montejo (1999) Hum Mutat 13:160	PubMed 10094553	Trypsin								1	0
F9	D405N	GAT				1	-7.0358	79	0.52	0		Disease-associated	PF00089	3	4	21	22	Haemophilia B	Liu (2000) Hum Mutat 16:31	PubMed 10874302	Trypsin								3	0
F9	D405G	GAT				1	-4.6186	66	0.76	0		Disease-associated	PF00089	3	4	21	22	Haemophilia B	Giannelli (1994) Nucleic Acids Res 22:3534	PubMed 7937052	Trypsin								3	0
F9	D405E	GAT				1	-5.9679	67	1.21	0		Disease-associated	PF00089	3	4	21	22	Haemophilia B	Sukarova Stefanovska (2015) Haemophilia 21:e144	PubMed 25582609	Trypsin								3	0
F9	S406L	TCA				1	-6.4445	73	0.35	99.13		Disease-associated	PF00089	3	4	21	22	Haemophilia B	Chen (1991) Hum Genet 87:177	PubMed 2066105	Trypsin								1	0
F9	C407S	TGT				1	-9.107	86	2.85	0		Disease-associated	PF00089	3	4	21	22	Haemophilia B	Giannelli (1994) Nucleic Acids Res 22:3534; Wulff (1995) Hum Mutat 6:346	PubMed 7937052; PubMed 8680410	Trypsin								5	0
F9	C407R	TGT				1	-9.6873	92	2.44	0		Disease-associated	PF00089	3	4	21	22	Haemophilia B	Giannelli (1994) Nucleic Acids Res 22:3534	PubMed 7937052	Trypsin								5	0
F9	C407G	TGT				1	-9.6159	90	3.16	0		Disease-associated	PF00089	3	4	21	22	Haemophilia B	Giannelli (1996) Nucleic Acids Res 24:103	PubMed 8594556	Trypsin								5	0
F9	C407Y	TGT				0	-9.7326	90	1.01	0		Disease-associated	PF00089	3	4	21	22	Haemophilia B	Giannelli (1996) Nucleic Acids Res 24:103	PubMed 8594556	Trypsin								5	0
F9	C407F	TGT				1	-9.0777	87	1.63	0		Disease-associated	PF00089	3	4	21	22	Haemophilia B	Liu (2000) Hum Mutat 16:31	PubMed 10874302	Trypsin								5	0
F9	Q408P	CAA				1	-6.444	65	0.39	29.27		Disease-associated	PF00089	3	4	21	22	Haemophilia B	Surin (2016) Genetika 52:466	PubMed 27529981	Trypsin								1	0
F9	G409R	GGA				1	-8.4112	88	2.74	0		Disease-associated	PF00089	3	4	21	22	Haemophilia B	Giannelli (1994) Nucleic Acids Res 22:3534	PubMed 7937052	Trypsin								4	0
F9	G409E	GGA				1	-9.0054	87	3.18	0		Disease-associated	PF00089	3	4	21	22	Haemophilia B	Giannelli (1994) Nucleic Acids Res 22:3534	PubMed 7937052	Trypsin								4	0
F9	G409A	GGA				1	-8.0065	79	2.82	0		Disease-associated	PF00089	3	4	21	22	Haemophilia B	Giannelli (1994) Nucleic Acids Res 22:3534	PubMed 7937052	Trypsin								4	0
F9	G409V	GGA				1	-8.3988	85	2.88	0		Disease-associated	PF00089	3	4	21	22	Haemophilia B	Giannelli (1994) Nucleic Acids Res 22:3534	PubMed 7937052	Trypsin								4	0
F9	D410N	GAT				1	-5.6446	90	0.78	0		Disease-associated	PF00089	3	4	21	22	Haemophilia B	Giannelli (1994) Nucleic Acids Res 22:3534	PubMed 7937052	Trypsin								6	0
F9	D410H	GAT				1	-6.446	85	0.29	0		Disease-associated	PF00089	3	4	21	22	Haemophilia B	Giannelli (1994) Nucleic Acids Res 22:3534	PubMed 7937052	Trypsin								6	0
F9	D410Y	GAT				1	-6.2346	91	-0.26	0		Disease-associated	PF00089	3	4	21	22	Haemophilia B	Li (2000) Hum Mutat 16:371	PubMed 11013449	Trypsin								6	0
F9	D410G	GAT				1	-6.0262	89	1.99	0		Disease-associated	PF00089	3	4	21	22	Haemophilia B	Liu (2000) Hum Mutat 16:31	PubMed 10874302	Trypsin								6	0
F9	D410V	GAT				1	-7.2601	85	-0.17	0		Disease-associated	PF00089	3	4	21	22	Haemophilia B	Chen (1991) Hum Genet 87:177	PubMed 2066105	Trypsin								6	0
F9	D410E	GAT				1	-5.9109	86	1.25	0		Disease-associated	PF00089	3	4	21	22	Haemophilia B	Belvini (2005) Haematologica 90:635	PubMed 15921378	Trypsin								6	0
F9	G412W	GGG				1	-8.6086	90	0.63	0		Disease-associated	PF00089	3	4	21	22	Haemophilia B	Wulff (2001) F9 LSDB entry Unpublished:.	Source: LSDB	Trypsin								3	0
F9	G412E	GGG				1	-7.4287	90	3.67	0		Disease-associated	PF00089	3	4	21	22	Haemophilia B	Giannelli (1994) Nucleic Acids Res 22:3534	PubMed 7937052	Trypsin								3	0
F9	G412A	GGG				1	-7.1484	73	1.97	0		Disease-associated	PF00089	3	4	21	22	Haemophilia B	Li (2000) Hum Mutat 16:371	PubMed 11013449	Trypsin								3	0
F9	G413R	GGA				1	-7.6854	84	0.44	0		Disease-associated	PF00089	3	4	21	22	Haemophilia B	Chen (1991) Hum Genet 87:177	PubMed 2066105	Trypsin								3	0
F9	G413E	GGA				1	-8.198	81	0.84	0		Disease-associated	PF00089	3	4	21	22	Haemophilia B	Giannelli (1994) Nucleic Acids Res 22:3534	PubMed 7937052	Trypsin								3	0
F9	G413A	GGA				1	-6.1922	47	-0.69	0		Disease-associated	PF00089	3	4	21	22	Haemophilia B	Arias-Moreno (2013) Blood Coagul Fibrinolysis 24:625	PubMed 23689273	Trypsin								3	0
F9	P414T	CCC				1	-8.4577	37	0.07	0		Disease-associated	PF00089	3	4	21	22	Haemophilia B	Giannelli (1994) Nucleic Acids Res 22:3534	PubMed 7937052	Trypsin								5	0
F9	P414S	CCC				1	-6.4179	49	0.84	0		Disease-associated	PF00089	3	4	21	22	Haemophilia B	Wulff (2004) F9 LSDB entry Unpublished:.	Source: LSDB	Trypsin								5	0
F9	P414H	CCC				1	-9.809	10	0.45	0		Disease-associated	PF00089	3	4	21	22	Haemophilia B	Wulff (1999) Acta Biochim Pol 46:721	PubMed 10698280	Trypsin								5	0
F9	P414R	CCC				1	-9.3973	66	0.95	0		Disease-associated	PF00089	3	4	21	22	Haemophilia B	Mahajan (2007) Hum Mutat 28:526	PubMed 17397055	Trypsin								5	0
F9	P414L	CCC				1	-7.4009	61	-0.81	0		Disease-associated	PF00089	3	4	21	22	Haemophilia B	Giannelli (1994) Nucleic Acids Res 22:3534	PubMed 7937052	Trypsin								5	0
F9	H415N	CAT				1	-7.915	23	1.96	0		Disease-associated	PF00089	3	4	21	22	Haemophilia B	Odom (1994) Mol Cell Probes 8:63	PubMed 8028609	Trypsin								3	0
F9	H415R	CAT				1	-7.3438	48	0.74	0		Disease-associated	PF00089	3	4	21	22	Haemophilia B	Giannelli (1994) Nucleic Acids Res 22:3534	PubMed 7937052	Trypsin								3	0
F9	H415Q	CAT				1	-5.953	24	1.3	0		Disease-associated	PF00089	3	4	21	22	Haemophilia B	Giannelli (1996) Nucleic Acids Res 24:103	PubMed 8594556	Trypsin								3	0
F9	F424L	TTC				1	-5.9081	69	1.39	0		Disease-associated	PF00089	3	4	21	22	Haemophilia B	Chen (1991) Hum Genet 87:177	PubMed 2066105	Trypsin								3	0
F9	F424V	TTC				1	-5.0771	55	1.1	0		Disease-associated	PF00089	3	4	21	22	Haemophilia B	Caglayan (1997) Hum Mutat 10:76	PubMed 9222764	Trypsin								3	0
F9	F424S	TTC				1	-4.8819	76	3.82	0		Disease-associated	PF00089	3	4	21	22	Haemophilia B	Liu (2000) Hum Mutat 16:31	PubMed 10874302	Trypsin								3	0
F9	L425S	TTA				1	-7.1565	63	2.74	0		Disease-associated	PF00089	3	4	21	22	Haemophilia B	Radic (2013) Thromb Haemost 109:24	PubMed 23093250	Trypsin								2	0
F9	L425F	TTA				1	-7.1817	56	0.21	0		Disease-associated	PF00089	3	4	21	22	Haemophilia B	Giannelli (1994) Nucleic Acids Res 22:3534	PubMed 7937052	Trypsin								2	0
F9	T426P	ACT				1	-7.6157	72	1.56	0		Disease-associated	PF00089	3	4	21	22	Haemophilia B	Giannelli (1994) Nucleic Acids Res 22:3534	PubMed 7937052	Trypsin								5	0
F9	T426A	ACT				1	-4.9378	28	1.69	0		Disease-associated	PF00089	3	4	21	22	Haemophilia B	Li (2000) Hum Mutat 16:371	PubMed 11013449	Trypsin								5	0
F9	T426N	ACT				1	-5.5906	43	1.82	0		Disease-associated	PF00089	3	4	21	22	Haemophilia B	Giannelli (1994) Nucleic Acids Res 22:3534	PubMed 7937052	Trypsin								5	0
F9	T426S	ACT				1	-4.8952	18	1.75	0		Disease-associated	PF00089	3	4	21	22	Haemophilia B	Giannelli (1994) Nucleic Acids Res 22:3534	PubMed 7937052	Trypsin								5	0
F9	T426I	ACT				1	-3.9109	42	-0.2	0		Disease-associated	PF00089	3	4	21	22	Haemophilia B	Giannelli (1994) Nucleic Acids Res 22:3534	PubMed 7937052	Trypsin								5	0
F9	G427R	GGA				1	-9.1527	93	0.33	0		Disease-associated	PF00089	3	4	21	22	Haemophilia B	Li (2013) Am J Hematol epub:epub	PubMed 24375831	Trypsin								3	0
F9	G427E	GGA				1	-9.121	94	1.84	0		Disease-associated	PF00089	3	4	21	22	Haemophilia B	Belvini (2005) Haematologica 90:635	PubMed 15921378	Trypsin								3	0
F9	G427A	GGA				1	-8.465	85	0.16	0		Disease-associated	PF00089	3	4	21	22	Haemophilia B	Szajner (2001) F9 LSDB entry Unpublished:.	Source: LSDB	Trypsin								3	0
F9	I428F	ATT				1	-6.5268	69	0.91	0		Disease-associated	PF00089	3	4	21	22	Haemophilia B	Goossens (2004) F9 LSDB entry Unpublished:.	Source: LSDB	Trypsin								1	0
F9	S430C	AGC				1	-8.0396	46	-0.69	0		Disease-associated	PF00089	3	4	21	22	Haemophilia B	Wulff (1999) Acta Biochim Pol 46:721	PubMed 10698280	Trypsin								5	0
F9	S430N	AGC				1	-7.687	58	1.32	0		Disease-associated	PF00089	3	4	21	22	Haemophilia B	Wulff (2004) F9 LSDB entry Unpublished:.	Source: LSDB	Trypsin								5	0
F9	S430T	AGC				1	-5.5291	62	0.41	0		Disease-associated	PF00089	3	4	21	22	Haemophilia B	Montejo (1999) Hum Mutat 13:160	PubMed 10094553	Trypsin								5	0
F9	S430I	AGC				1	-7.2058	76	-0.51	0		Disease-associated	PF00089	3	4	21	22	Haemophilia B	Giannelli (1994) Nucleic Acids Res 22:3534	PubMed 7937052	Trypsin								5	0
F9	S430R	AGC				1	-7.4875	75	0.88	0		Disease-associated	PF00089	3	4	21	22	Haemophilia B	Arias-Moreno (2013) Blood Coagul Fibrinolysis 24:625	PubMed 23689273	Trypsin								5	0
F9	W431R	TGG				1	-5.7664	91	2.95	0		Disease-associated	PF00089	3	4	21	22	Haemophilia B	Giannelli (1994) Nucleic Acids Res 22:3534	PubMed 7937052	Trypsin								3	0
F9	W431G	TGG				1	-5.9724	88	5.09	0		Disease-associated	PF00089	3	4	21	22	Haemophilia B	Montejo (1999) Hum Mutat 13:160	PubMed 10094553	Trypsin								3	0
F9	W431C	TGG				1	-7.6708	71	3.07	0		Disease-associated	PF00089	3	4	21	22	Haemophilia B	Enayat (2004) F9 LSDB entry Unpublished:.; Giannelli (1994) Nucleic Acids Res 22:3534	Source: LSDB; PubMed 7937052	Trypsin								3	0
F9	G432S	GGT				1	-4.455	69	1.8	0		Disease-associated	PF00089	3	4	21	22	Haemophilia B	Giannelli (1994) Nucleic Acids Res 22:3534	PubMed 7937052	Trypsin								4	0
F9	G432D	GGT				1	-5.2755	89	2.93	0		Disease-associated	PF00089	3	4	21	22	Haemophilia B	Giannelli (1994) Nucleic Acids Res 22:3534	PubMed 7937052	Trypsin								4	0
F9	G432A	GGT				1	-3.7353	77	1.86	0		Disease-associated	PF00089	3	4	21	22	Haemophilia B	Giannelli (1994) Nucleic Acids Res 22:3534	PubMed 7937052	Trypsin								4	0
F9	G432V	GGT				1	-5.3677	84	1.21	0		Disease-associated	PF00089	3	4	21	22	Haemophilia B	Heit (1998) Hum Mutat 11:372	PubMed 9600455	Trypsin								4	0
F9	E433K	GAA				1	-4.6311	57	0.8	0		Disease-associated	PF00089	3	4	21	22	Haemophilia B	Montejo (1999) Hum Mutat 13:160	PubMed 10094553	Trypsin								3	0
F9	E433A	GAA				1	-4.9941	39	0.84	0		Disease-associated	PF00089	3	4	21	22	Haemophilia B	Montejo (1999) Hum Mutat 13:160	PubMed 10094553	Trypsin								3	0
F9	E433G	GAA				1	-7.7735	59	1.42	0		Disease-associated	PF00089	3	4	21	22	Haemophilia B	Giannelli (1994) Nucleic Acids Res 22:3534	PubMed 7937052	Trypsin								3	0
F9	E434K	GAG				1	-1.3785	-53	0.19	0		Disease-associated	PF00089	3	4	21	22	Haemophilia B	Bicocchi (2006) Haemophilia 12:263	PubMed 16643212	Trypsin								2	0
F9	E434G	GAG				1	0.0433	-54	-0.96	0		Disease-associated	PF00089	3	4	21	22	Haemophilia B	Rowley (2001) F9 LSDB entry Unpublished:.	Source: LSDB	Trypsin								2	0
F9	C435S	TGT				1	-7.3345	84	2.13	0		Disease-associated	PF00089	3	4	21	22	Haemophilia B	Elmahmoudi (2011) Haemophilia 17:544	PubMed 21118338	Trypsin								4	0
F9	C435R	TGT				1	-8.0846	90	2.31	0		Disease-associated	PF00089	3	4	21	22	Haemophilia B	Yu (2012) Pathology 44:342	PubMed 22544209	Trypsin								4	0
F9	C435G	TGT				1	-7.6965	87	2.97	0		Disease-associated	PF00089	3	4	21	22	Haemophilia B	Giannelli (1996) Nucleic Acids Res 24:103	PubMed 8594556	Trypsin								4	0
F9	C435Y	TGT				0	-6.7075	89	1.18	0		Disease-associated	PF00089	3	4	21	22	Haemophilia B	Tartary (1993) Br J Haematol 84:662	PubMed 8217825	Trypsin								4	0
F9	A436T	GCA				1	-5.826	41	0.5	0		Disease-associated	PF00089	3	4	21	22	Haemophilia B	Tartary (1993) Br J Haematol 84:662	PubMed 8217825	Trypsin								4	0
F9	A436S	GCA				1	-6.2113	27	0	0		Disease-associated	PF00089	3	4	21	22	Haemophilia B	Giannelli (1996) Nucleic Acids Res 24:103	PubMed 8594556	Trypsin								4	0
F9	A436E	GCA				1	-8.4073	64	1.24	0		Disease-associated	PF00089	3	4	21	22	Haemophilia B	Wang (1990) Thromb Haemost 64:302	PubMed 2270538	Trypsin								4	0
F9	A436V	GCA				1	-6.9562	47	0.85	0		Disease-associated	PF00089	3	4	21	22	Haemophilia B	Giannelli (1994) Nucleic Acids Res 22:3534	PubMed 7937052	Trypsin								4	0
F9	K440E	AAA				1	-7.5199	67	0.67	0		Disease-associated	PF00089	3	4	21	22	Haemophilia B	Chavali (2009) Genomics 94:433	PubMed 19699296	Trypsin								2	0
F9	K440N	AAA				1	-5.765	48	1.04	0		Disease-associated	PF00089	3	4	21	22	Haemophilia B	Giannelli (1994) Nucleic Acids Res 22:3534	PubMed 7937052	Trypsin								2	0
F9	Y441H	TAT				1	-7.8749	80	1.75	0		Disease-associated	PF00089	3	4	21	22	Haemophilia B	Thorland (1995) Thromb Haemost 74:1416	PubMed 8772212	Trypsin								2	0
F9	Y441C	TAT				1	-9.5287	62	1.7	0		Disease-associated	PF00089	3	4	21	22	Haemophilia B	Giannelli (1994) Nucleic Acids Res 22:3534	PubMed 7937052	Trypsin								2	0
F9	G442R	GGA				1	-7.8835	91	0.41	0		Disease-associated	PF00089	3	4	21	22	Haemophilia B	Giannelli (1994) Nucleic Acids Res 22:3534	PubMed 7937052	Trypsin								4	0
F9	G442E	GGA				1	-7.1397	89	1.71	0		Disease-associated	PF00089	3	4	21	22	Haemophilia B	Espinos (2003) Haematologica 88:235	PubMed 12604421	Trypsin								4	0
F9	G442A	GGA				1	-5.3694	66	0.08	0		Disease-associated	PF00089	3	4	21	22	Haemophilia B	Giannelli (1994) Nucleic Acids Res 22:3534	PubMed 7937052	Trypsin								4	0
F9	G442V	GGA				1	-7.5306	77	-1.1	0		Disease-associated	PF00089	3	4	21	22	Haemophilia B	Giannelli (1994) Nucleic Acids Res 22:3534	PubMed 7937052	Trypsin								4	0
F9	I443L	ATA				1	-4.0962	-4	1.09	0		Disease-associated	PF00089	3	4	21	22	Haemophilia B	Deutz-Terlouw (2001) F9 LSDB entry Unpublished:.	Source: LSDB	Trypsin								2	1
F9	I443T	ATA				1	-4.9932	51	2.16	0		Disease-associated	PF00089	3	4	21	22	Haemophilia B	Geddes (1989) J Biol Chem 264:4689	PubMed 2494175	Trypsin								2	1
F9	Y444H	TAT				1	-4.9584	89	2.79	0		Disease-associated	PF00089	3	4	21	22	Haemophilia B	Quadros (2009) J Pediatr Hematol Oncol 31:157	PubMed 19262239	Trypsin								3	0
F9	Y444S	TAT				1	-6.1564	89	4.82	0		Disease-associated	PF00089	3	4	21	22	Haemophilia B	Giannelli (1994) Nucleic Acids Res 22:3534	PubMed 7937052	Trypsin								3	0
F9	Y444C	TAT				1	-5.4777	80	3.07	0		Disease-associated	PF00089	3	4	21	22	Haemophilia B	Cao (2014) Int J Lab Hematol 36:e59	PubMed 24261420	Trypsin								3	0
F9	T445N	ACC				1	-6.209	79	1.78	0		Disease-associated	PF00089	3	4	21	22	Haemophilia B	Liu (1997) Biotechniques 22:292	PubMed 9043701	Trypsin								2	0
F9	T445I	ACC				1	-5.4859	79	0.12	0		Disease-associated	PF00089	3	4	21	22	Haemophilia B	Rowley (2001) F9 LSDB entry Unpublished:.	Source: LSDB	Trypsin								2	0
F9	K446N	AAG				1	-3.2155	1	0.21	0		Disease-associated	PF00089	3	4	21	22	Haemophilia B	Goossens (2004) F9 LSDB entry Unpublished:.	Source: LSDB	Trypsin								1	0
F9	V447E	GTA				1	-9.5491	86	3.37	0		Disease-associated	PF00089	3	4	21	22	Haemophilia B	Jayandharan (2003) J Thromb Haemost 1:2051	PubMed 12941051	Trypsin								1	0
F9	S448Y	TCC				1	-5.3221	40	0.69	0		Disease-associated	PF00089	3	4	21	22	Haemophilia B	Enayat (2004) Haemophilia 10:751	PubMed 15569175	Trypsin								2	0
F9	S448F	TCC				1	-5.5688	44	0.65	0		Disease-associated	PF00089	3	4	21	22	Haemophilia B	Giannelli (1994) Nucleic Acids Res 22:3534	PubMed 7937052	Trypsin								2	0
F9	R449W	CGG				1	-6.2747	26	0.24	26		Disease-associated	PF00089	3	4	21	22	Haemophilia B	Giannelli (1994) Nucleic Acids Res 22:3534	PubMed 7937052	Trypsin								2	0
F9	Y450H	TAT				1	-5.0983	54	1.91	21.61		Disease-associated	PF00089	3	4	21	22	Haemophilia B	Giannelli (1994) Nucleic Acids Res 22:3534	PubMed 7937052	Trypsin								2	0
F9	Y450C	TAT				1	-8.618	38	2.76	21.61		Disease-associated	PF00089	3	4	21	22	Haemophilia B	Giannelli (1994) Nucleic Acids Res 22:3534	PubMed 7937052	Trypsin								2	0
F9	V451F	GTC				1	-4.6674	-34	1.2	0		Disease-associated	PF00089	3	4	21	22	Haemophilia B	Giannelli (1994) Nucleic Acids Res 22:3534	PubMed 7937052	Trypsin								1	0
F9	W453R	TGG				1	-8.4539	87	1.83	0		Disease-associated	PF00089	3	4	21	22	Haemophilia B	Costa (2000) Thromb Haemost 83:244; Giannelli (1994) Nucleic Acids Res 22:3534	PubMed 10739381; PubMed 7937052	Trypsin								3	0
F9	W453L	TGG				1	-7.9422	75	1.68	0		Disease-associated	PF00089	3	4	21	22	Haemophilia B	Lavergne (2004) F9 LSDB entry Unpublished:.	Source: LSDB	Trypsin								3	0
F9	W453C	TGG				1	-9.5745	60	2.9	0		Disease-associated	PF00089	3	4	21	22	Haemophilia B	Wulff (2001) F9 LSDB entry Unpublished:.	Source: LSDB	Trypsin								3	0
F9	I454F	ATT				1	-6.5877	31	1.24	0		Disease-associated	PF00089	3	4	21	22	Haemophilia B	Rydz (2013) Am J Hematol 88:1030	PubMed 23913812	Trypsin								3	0
F9	I454N	ATT				1	-10.3895	75	3.36	0		Disease-associated	PF00089	3	4	21	22	Haemophilia B	Belvini (2005) Haematologica 90:635	PubMed 15921378	Trypsin								3	0
F9	I454T	ATT				1	-6.3933	66	2.84	0		Disease-associated	PF00089	3	4	21	22	Haemophilia B	Giannelli (1996) Nucleic Acids Res 24:103	PubMed 8594556	Trypsin								3	0
F9	N48D	AAT				1	-8.6585	72	0.33	0		Disease-associated		3	4	21	22	Haemophilia B	Giannelli (1994) Nucleic Acids Res 22:3534	PubMed 7937052									3	0
F9	N48Y	AAT				1	-4.7835	71	0.56	0		Disease-associated		3	4	21	22	Haemophilia B	Costa (2000) Thromb Haemost 83:244	PubMed 10739381									3	0
F9	N48I	AAT				1	-8.6585	69	0.67	0		Disease-associated		3	4	21	22	Haemophilia B	Giannelli (1994) Nucleic Acids Res 22:3534	PubMed 7937052									3	0
F9	S49P	TCA				1	-5.1104	85	0.25	0		Disease-associated		3	4	21	22	Haemophilia B	Montejo (1999) Hum Mutat 13:160	PubMed 10094553									1	0
F9	K51E	AAA				1	-1.4624	25	0.56	0		Disease-associated		3	4	21	22	Haemophilia B	Giannelli (1996) Nucleic Acids Res 24:103	PubMed 8594556									1	0
F9	L52S	TTG				1	-4.4706	59	2.05	0		Disease-associated	PF00594	3	4	21	22	Haemophilia B	Onay (2003) Br J Haematol 120:656	PubMed 12588353	Gla domain								1	0
F9	F55I	TTT				1	-0.1222	-40	1.82	0		Disease-associated	PF00594	3	4	21	22	Haemophilia B	Giannelli (1994) Nucleic Acids Res 22:3534	PubMed 7937052	Gla domain								4	0
F9	F55Y	TTT				1	-4.5704	47	0.85	0		Disease-associated	PF00594	3	4	21	22	Haemophilia B	Lavergne (2004) F9 LSDB entry Unpublished:.	Source: LSDB	Gla domain								4	0
F9	F55S	TTT				1	-3.6632	66	2.93	0		Disease-associated	PF00594	3	4	21	22	Haemophilia B	Ketterling (1999) Hum Genet 105:629	PubMed 10647899	Gla domain								4	0
F9	F55C	TTT				1	-6.2577	30	2.23	0		Disease-associated	PF00594	3	4	21	22	Haemophilia B	Giannelli (1996) Nucleic Acids Res 24:103	PubMed 8594556	Gla domain								4	0
F9	Q57E	CAA				1	-0.9453	-87	0.57	42.81		Disease-associated	PF00594	3	4	21	22	Haemophilia B	Wulff (2004) F9 LSDB entry Unpublished:.	Source: LSDB	Gla domain								1	0
F9	G58R	GGG				1	-7.1404	59	1.08	0		Disease-associated	PF00594	3	4	21	22	Haemophilia B	Giannelli (1994) Nucleic Acids Res 22:3534; Kwon (2008) Haemophilia 14:1069	PubMed 7937052; PubMed 18624698	Gla domain								4	0
F9	G58E	GGG				1	-5.1021	59	1.33	0		Disease-associated	PF00594	3	4	21	22	Haemophilia B	Giannelli (1994) Nucleic Acids Res 22:3534	PubMed 7937052	Gla domain								4	0
F9	G58A	GGG				1	-3.0012	35	0.69	0		Disease-associated	PF00594	3	4	21	22	Haemophilia B	Giannelli (1994) Nucleic Acids Res 22:3534	PubMed 7937052	Gla domain								4	0
F9	G58V	GGG				1	-7.8506	55	0.69	0		Disease-associated	PF00594	3	4	21	22	Haemophilia B	Jayandharan (2005) Thromb Haemost 94:883	PubMed 16270648	Gla domain								4	0
F9	L60P	CTT				1	-7.8031	73	0.71	0		Disease-associated	PF00594	3	4	21	22	Haemophilia B	Fidalgo (2004) F9 LSDB entry Unpublished:.	Source: LSDB	Gla domain								2	0
F9	C64R	TGT				1	-9.8969	79	1.28	0		Disease-associated	PF00594	3	4	21	22	Haemophilia B	Ludwig (1992) Am J Hum Genet 50:164	PubMed 1346077	Gla domain								2	0
F9	C64Y	TGT				0	-9.8969	73	0.6	0		Disease-associated	PF00594	3	4	21	22	Haemophilia B	Tartary (1993) Br J Haematol 84:662	PubMed 8217825	Gla domain								2	0
F9	C69R	TGT				1	-8.9736	83	1.79	0		Disease-associated	PF00594	3	4	21	22	Haemophilia B	Giannelli (1994) Nucleic Acids Res 22:3534	PubMed 7937052	Gla domain								3	0
F9	C69G	TGT				1	-8.8184	83	2.22	0		Disease-associated	PF00594	3	4	21	22	Haemophilia B	Jayandharan (2009) Haemophilia 15:1228	PubMed 19686262	Gla domain								3	0
F9	C69Y	TGT				0	-5.8955	66	0.65	0		Disease-associated	PF00594	3	4	21	22	Haemophilia B	Giannelli (1994) Nucleic Acids Res 22:3534	PubMed 7937052	Gla domain								3	0
F9	F71S	TTT				1	-6.8513	26	1.29	0		Disease-associated	PF00594	3	4	21	22	Haemophilia B	Ludwig (1992) Am J Hum Genet 50:164	PubMed 1346077	Gla domain								2	0
F9	F71C	TTT				1	-6.8513	48	1.28	0		Disease-associated	PF00594	3	4	21	22	Haemophilia B	Belvini (2005) Haematologica 90:635	PubMed 15921378	Gla domain								2	0
F9	A74P	GCA				1	-8.9612	72	2.17	0		Disease-associated	PF00594	3	4	21	22	Haemophilia B	Lannoy (2017) Thromb Res 149:25	PubMed 27865967	Gla domain								2	1
F9	A74G	GCA				1	-8.9612	58	1.72	0		Disease-associated	PF00594	3	4	21	22	Haemophilia B	Lannoy (2017) Thromb Res 149:25	PubMed 27865967	Gla domain								2	1
F9	R75G	CGA				1	-8.5265	71	2.64	0		Disease-associated	PF00594	3	4	21	22	Haemophilia B	Mårtensson (2016) Haemophilia 22:440	PubMed 26612714	Gla domain								3	0
F9	R75Q	CGA				1	-4.1327	40	0.83	0		Disease-associated	PF00594	3	4	21	22	Haemophilia B	Chen (1991) Hum Genet 87:177	PubMed 2066105	Gla domain								3	0
F9	R75P	CGA				1	-8.5265	78	2.5	0		Disease-associated	PF00594	3	4	21	22	Haemophilia B	Thorland (1995) Thromb Haemost 74:1416	PubMed 8772212	Gla domain								3	0
F9	F78S	TTT				1	-6.6853	74	1.42	0		Disease-associated	PF00594	3	4	21	22	Haemophilia B	Rowley (2001) F9 LSDB entry Unpublished:.	Source: LSDB	Gla domain								1	0
F9	T84R	ACA				1	-8.8129	80	0.52	58.02		Disease-associated	PF00594	3	4	21	22	Haemophilia B	Giannelli (1994) Nucleic Acids Res 22:3534	PubMed 7937052	Gla domain								3	0
F9	T84I	ACA				1	-8.8129	75	0.36	58.02		Disease-associated	PF00594	3	4	21	22	Haemophilia B	Giannelli (1994) Nucleic Acids Res 22:3534	PubMed 7937052	Gla domain								3	0
F9	F87V	TTT				1	-4.8481	71	2.05	0		Disease-associated	PF00594	3	4	21	22	Haemophilia B	Attali (1999) Thromb Haemost 82:1437	PubMed 10595634	Gla domain								2	0
F9	F87C	TTT				1	-6.3587	53	2.76	0		Disease-associated	PF00594	3	4	21	22	Haemophilia B	Bicocchi (2003) Am J Med Genet 118A:328	PubMed 12687663	Gla domain								2	0
F9	W88R	TGG				1	-7.1288	90	1.1	0		Disease-associated	PF00594	3	4	21	22	Haemophilia B	Mahajan (2007) Hum Mutat 28:526	PubMed 17397055	Gla domain								1	0
F9	K89E	AAG				1	-1.8898	9	0.11	93.88		Disease-associated	PF00594	3	4	21	22	Haemophilia B	Giannelli (1994) Nucleic Acids Res 22:3534	PubMed 7937052	Gla domain								1	0
F9	Y91N	TAT				1	-5.7582	86	1.35	0		Disease-associated	PF00594	3	4	21	22	Haemophilia B	Giannelli (1994) Nucleic Acids Res 22:3534	PubMed 7937052	Gla domain								3	0
F9	Y91D	TAT				1	-8.0887	89	1.52	0		Disease-associated	PF00594	3	4	21	22	Haemophilia B	Giannelli (1994) Nucleic Acids Res 22:3534	PubMed 7937052	Gla domain								3	0
F9	Y91C	TAT				1	-8.0887	70	1.51	0		Disease-associated	PF00594	3	4	21	22	Haemophilia B	Giannelli (1994) Nucleic Acids Res 22:3534	PubMed 7937052	Gla domain								3	0
F9	V92F	GTT				1	-1.6762	-66	0.17	31.78		Disease-associated	PF00594	3	4	21	22	Haemophilia B	Surin (2016) Genetika 52:466	PubMed 27529981	Gla domain								2	0
F9	V92A	GTT				1	-2.6568	-19	0.14	31.78		Disease-associated	PF00594	3	4	21	22	Haemophilia B	Liu (2000) Hum Mutat 16:31	PubMed 10874302	Gla domain								2	0
F9	D93N	GAT				1	-4.2835	9	0.43	0		Disease-associated		3	4	21	22	Haemophilia B	Giannelli (1994) Nucleic Acids Res 22:3534	PubMed 7937052									4	0
F9	D93H	GAT				1	-5.4425	21	0.18	0		Disease-associated		3	4	21	22	Haemophilia B	Mahajan (2007) Hum Mutat 28:526	PubMed 17397055									4	0
F9	D93G	GAT				1	-3.9575	-9	0.96	0		Disease-associated		3	4	21	22	Haemophilia B	Giannelli (1994) Nucleic Acids Res 22:3534	PubMed 7937052									4	0
F9	D93E	GAT				1	-4.8497	6	0.09	0		Disease-associated		3	4	21	22	Haemophilia B	Giannelli (1994) Nucleic Acids Res 22:3534	PubMed 7937052									4	0
F9	G94R	GGA				1	-4.7326	80	0.16	0		Disease-associated		3	4	21	22	Haemophilia B	Giannelli (1994) Nucleic Acids Res 22:3534	PubMed 7937052									2	0
F9	G94V	GGA				1	-4.4206	62	0.06	0		Disease-associated		3	4	21	22	Haemophilia B	Giannelli (1994) Nucleic Acids Res 22:3534	PubMed 7937052									2	0
F9	D95Y	GAT				1	-6.8769	36	0.95	23.01		Disease-associated		3	4	21	22	Haemophilia B	Costa (2000) Thromb Haemost 83:244	PubMed 10739381									3	0
F9	D95G	GAT				1	-4.0785	36	0.46	23.01		Disease-associated		3	4	21	22	Haemophilia B	Thorland (1995) Thromb Haemost 74:1416	PubMed 8772212									3	0
F9	D95V	GAT				1	-4.1737	18	0.26	23.01		Disease-associated		3	4	21	22	Haemophilia B	Liu (2000) Hum Mutat 16:31	PubMed 10874302									3	0
F9	Q96E	CAG				1	-4.0929	45	0.97	0		Disease-associated		3	4	21	22	Haemophilia B	Quadros (2009) J Pediatr Hematol Oncol 31:157	PubMed 19262239									3	0
F9	Q96P	CAG				1	-3.8272	49	0.19	0		Disease-associated		3	4	21	22	Haemophilia B	Lozier (1990) Blood 75:1097	PubMed 2306516									3	0
F9	Q96H	CAG				1	-3.993	5	0.17	0		Disease-associated		3	4	21	22	Haemophilia B	Giannelli (1994) Nucleic Acids Res 22:3534; Lavergne (2004) F9 LSDB entry Unpublished:.	PubMed 7937052; Source: LSDB									3	0
F9	C97S	TGT				1	-5.2657	76	0.6	0		Disease-associated	PF00008	3	4	21	22	Haemophilia B	Montejo (1999) Hum Mutat 13:160	PubMed 10094553	EGF-like domain								4	0
F9	C97R	TGT				1	-8.7829	86	1.45	0		Disease-associated	PF00008	3	4	21	22	Haemophilia B	Giannelli (1996) Nucleic Acids Res 24:103	PubMed 8594556	EGF-like domain								4	0
F9	C97Y	TGT				0	-8.7829	78	0.87	0		Disease-associated	PF00008	3	4	21	22	Haemophilia B	Karimipoor (2007) Thromb Res 120:135	PubMed 17014892	EGF-like domain								4	0
F9	C97W	TGT				1	-8.7829	73	0.85	0		Disease-associated	PF00008	3	4	21	22	Haemophilia B	Ghanem (1993) Eur J Hum Genet 1:144	PubMed 8055323	EGF-like domain								4	0
F9	P101T	CCA				1	-7.6493	43	-0.17	0		Disease-associated	PF00008	3	4	21	22	Haemophilia B	Li (2014) Am J Hematol epub:epub	PubMed 24375831	EGF-like domain								6	0
F9	P101A	CCA				1	-7.3218	30	0.62	0		Disease-associated	PF00008	3	4	21	22	Haemophilia B	Chen (1991) Hum Genet 87:177	PubMed 2066105	EGF-like domain								6	0
F9	P101S	CCA				1	-6.4295	43	0.43	0		Disease-associated	PF00008	3	4	21	22	Haemophilia B	Giannelli (1994) Nucleic Acids Res 22:3534	PubMed 7937052	EGF-like domain								6	0
F9	P101Q	CCA				1	-7.1218	20	0.19	0		Disease-associated	PF00008	3	4	21	22	Haemophilia B	Giannelli (1994) Nucleic Acids Res 22:3534	PubMed 7937052	EGF-like domain								6	0
F9	P101R	CCA				1	-8.8283	35	0.22	0		Disease-associated	PF00008	3	4	21	22	Haemophilia B	Montejo (1999) Hum Mutat 13:160	PubMed 10094553	EGF-like domain								6	0
F9	P101L	CCA				1	-5.3858	19	-0.08	0		Disease-associated	PF00008	3	4	21	22	Haemophilia B	Giannelli (1994) Nucleic Acids Res 22:3534	PubMed 7937052	EGF-like domain								6	0
F9	C102S	TGT				1	-9.2828	55	2.08	0		Disease-associated	PF00008	3	4	21	22	Haemophilia B	Tartary (1993) Br J Haematol 84:662; Giannelli (1994) Nucleic Acids Res 22:3534	PubMed 8217825; PubMed 7937052	EGF-like domain								4	0
F9	C102R	TGT				1	-10.5892	68	1.71	0		Disease-associated	PF00008	3	4	21	22	Haemophilia B	Giannelli (1994) Nucleic Acids Res 22:3534	PubMed 7937052	EGF-like domain								4	0
F9	C102Y	TGT				0	-10.5892	65	0.98	0		Disease-associated	PF00008	3	4	21	22	Haemophilia B	Giannelli (1994) Nucleic Acids Res 22:3534	PubMed 7937052	EGF-like domain								4	0
F9	C102F	TGT				1	-10.5892	63	0.95	0		Disease-associated	PF00008	3	4	21	22	Haemophilia B	Radic (2013) Thromb Haemost 109:24	PubMed 23093250	EGF-like domain								4	0
F9	N104K	AAT				1	-6.4109	43	1.11	0		Disease-associated	PF00008	3	4	21	22	Haemophilia B	Giannelli (1996) Nucleic Acids Res 24:103	PubMed 8594556	EGF-like domain								1	0
F9	G105S	GGC				1	-2.0446	-34	1.06	93.77		Disease-associated	PF00008	3	4	21	22	Haemophilia B	Giannelli (1994) Nucleic Acids Res 22:3534	PubMed 7937052	EGF-like domain								4	0
F9	G105C	GGC				1	-6.9643	51	0.93	93.77		Disease-associated	PF00008	3	4	21	22	Haemophilia B	Halldén (2013) J Thromb Haemost 11:2001	PubMed 24219067	EGF-like domain								4	0
F9	G105D	GGC				1	-2.6744	-22	1.21	93.77		Disease-associated	PF00008	3	4	21	22	Haemophilia B	Costa (2000) Thromb Haemost 83:244	PubMed 10739381	EGF-like domain								4	0
F9	G105V	GGC				1	-6.859	44	1.92	93.77		Disease-associated	PF00008	3	4	21	22	Haemophilia B	Giannelli (1994) Nucleic Acids Res 22:3534	PubMed 7937052	EGF-like domain								4	0
F9	G106S	GGC				1	-5.1307	26	0.58	0		Disease-associated	PF00008	3	4	21	22	Haemophilia B	Chen (1989) J Clin Invest 84:113	PubMed 2472424	EGF-like domain								4	0
F9	G106R	GGC				1	-7.9905	42	0.25	0		Disease-associated	PF00008	3	4	21	22	Haemophilia B	Giannelli (1994) Nucleic Acids Res 22:3534	PubMed 7937052	EGF-like domain								4	0
F9	G106C	GGC				1	-10.6546	43	-0.7	0		Disease-associated	PF00008	3	4	21	22	Haemophilia B	Giannelli (1996) Nucleic Acids Res 24:103	PubMed 8594556	EGF-like domain								4	0
F9	G106D	GGC				1	-8.7656	70	1.36	0		Disease-associated	PF00008	3	4	21	22	Haemophilia B	Giannelli (1994) Nucleic Acids Res 22:3534	PubMed 7937052	EGF-like domain								4	0
F9	C108Y	TGC				1	-10.821	87	0.77	0		Disease-associated	PF00008	3	4	21	22	Haemophilia B	Giannelli (1994) Nucleic Acids Res 22:3534	PubMed 7937052	EGF-like domain								4	0
F9	C108S	TGC				1	-10.7461	81	1.74	0		Disease-associated	PF00008	3	4	21	22	Haemophilia B	Montejo (1999) Hum Mutat 13:160	PubMed 10094553	EGF-like domain								4	0
F9	C108F	TGC				1	-9.7499	85	0.6	0		Disease-associated	PF00008	3	4	21	22	Haemophilia B	Belvini (2005) Haematologica 90:635	PubMed 15921378	EGF-like domain								4	0
F9	C108W	TGC				1	-10.821	88	0.58	0		Disease-associated	PF00008	3	4	21	22	Haemophilia B	Belvini (2005) Haematologica 90:635	PubMed 15921378	EGF-like domain								4	0
F9	D110N	GAT				1	-2.0876	60	0.08	0		Disease-associated	PF00008	3	4	21	22	Haemophilia B	Giannelli (1994) Nucleic Acids Res 22:3534	PubMed 7937052	EGF-like domain								5	0
F9	D110Y	GAT				1	-5.2029	53	-0.51	0		Disease-associated	PF00008	3	4	21	22	Haemophilia B	Liu (2000) Hum Mutat 16:31	PubMed 10874302	EGF-like domain								5	0
F9	D110G	GAT				1	-5.5457	20	0.87	0		Disease-associated	PF00008	3	4	21	22	Haemophilia B	Giannelli (1994) Nucleic Acids Res 22:3534	PubMed 7937052	EGF-like domain								5	0
F9	D110V	GAT				1	-5.0056	53	-0.43	0		Disease-associated	PF00008	3	4	21	22	Haemophilia B	Rydz (2013) Am J Hematol 88:1030	PubMed 23913812	EGF-like domain								5	0
F9	D110E	GAT				1	-1.8824	40	0.82	0		Disease-associated	PF00008	3	4	21	22	Haemophilia B	Tartary (1993) Br J Haematol 84:662	PubMed 8217825	EGF-like domain								5	0
F9	I112N	ATT				1	-3.2576	65	-0.07	89.28		Disease-associated	PF00008	3	4	21	22	Haemophilia B	Enayat (2004) Haemophilia 10:751	PubMed 15569175	EGF-like domain								3	0
F9	I112T	ATT				1	-1.952	15	0.03	89.28		Disease-associated	PF00008	3	4	21	22	Haemophilia B	Tartary (1993) Br J Haematol 84:662	PubMed 8217825	EGF-like domain								3	0
F9	I112S	ATT				1	-3.4708	52	0.07	89.28		Disease-associated	PF00008	3	4	21	22	Haemophilia B	Montejo (1999) Hum Mutat 13:160	PubMed 10094553	EGF-like domain								3	0
F9	N113K	AAT				1	-4.0181	-28	0.7	0		Disease-associated	PF00008	3	4	21	22	Haemophilia B	Caglayan (1997) Hum Mutat 10:76	PubMed 9222764	EGF-like domain								1	0
F9	S114P	TCC				1	-4.8632	0	2.26	99.13		Disease-associated	PF00008	3	4	21	22	Haemophilia B	Yu (2012) Pathology 44:342	PubMed 22544209	EGF-like domain								1	1
F9	Y115N	TAT				1	-10.0876	79	2.63	0		Disease-associated	PF00008	3	4	21	22	Haemophilia B	Ketterling (1999) Hum Genet 105:629	PubMed 10647899	EGF-like domain								3	0
F9	Y115S	TAT				1	-8.8071	73	2.55	0		Disease-associated	PF00008	3	4	21	22	Haemophilia B	Young (1996) Zhonghua Yi Xue Za Zhi (Taipei) 57:241	PubMed 8705874	EGF-like domain								3	0
F9	Y115C	TAT				1	-10.6898	58	2.11	0		Disease-associated	PF00008	3	4	21	22	Haemophilia B	Giannelli (1994) Nucleic Acids Res 22:3534	PubMed 7937052	EGF-like domain								3	0
F9	C117S	TGT				1	-11.2839	77	2.2	0		Disease-associated	PF00008	3	4	21	22	Haemophilia B	Giannelli (1994) Nucleic Acids Res 22:3534	PubMed 7937052	EGF-like domain								5	0
F9	C117R	TGT				1	-11.0786	89	2.46	0		Disease-associated	PF00008	3	4	21	22	Haemophilia B	Jayandharan (2005) Thromb Haemost 94:883	PubMed 16270648	EGF-like domain								5	0
F9	C117Y	TGT				0	-11.1481	79	1.13	0		Disease-associated	PF00008	3	4	21	22	Haemophilia B	Attali (1999) Thromb Haemost 82:1437	PubMed 10595634	EGF-like domain								5	0
F9	C117F	TGT				1	-11.2839	85	0.99	0		Disease-associated	PF00008	3	4	21	22	Haemophilia B	Jayandharan (2005) Thromb Haemost 94:883	PubMed 16270648	EGF-like domain								5	0
F9	C117W	TGT				1	-11.2839	87	1.01	0		Disease-associated	PF00008	3	4	21	22	Haemophilia B	Goossens (2001) F9 LSDB entry Unpublished:.	Source: LSDB	EGF-like domain								5	0
F9	W118R	TGG				1	2.9245	10	0.52	0		Disease-associated	PF00008	3	4	21	22	Haemophilia B	Giannelli (1994) Nucleic Acids Res 22:3534	PubMed 7937052	EGF-like domain								1	0
F9	C119R	TGT				1	-10.2519	86	1.64	0		Disease-associated	PF00008	3	4	21	22	Haemophilia B	Giannelli (1994) Nucleic Acids Res 22:3534	PubMed 7937052	EGF-like domain								3	0
F9	C119Y	TGT				0	-10.9914	86	0.88	0		Disease-associated	PF00008	3	4	21	22	Haemophilia B	Giannelli (1994) Nucleic Acids Res 22:3534	PubMed 7937052	EGF-like domain								3	0
F9	C119F	TGT				1	-10.9914	87	0.73	0		Disease-associated	PF00008	3	4	21	22	Haemophilia B	Giannelli (1994) Nucleic Acids Res 22:3534	PubMed 7937052	EGF-like domain								3	0
F9	G122R	GGA				1	-7.4091	64	1.87	0		Disease-associated	PF00008	3	4	21	22	Haemophilia B	Giannelli (1996) Nucleic Acids Res 24:103	PubMed 8594556	EGF-like domain								2	0
F9	G122V	GGA				1	-7.2053	60	2.12	0		Disease-associated	PF00008	3	4	21	22	Haemophilia B	Giannelli (1994) Nucleic Acids Res 22:3534	PubMed 7937052	EGF-like domain								2	0
F9	F123Y	TTT				1	-0.6174	-58	0.75	21.61		Disease-associated	PF00008	3	4	21	22	Haemophilia B	Giannelli (1994) Nucleic Acids Res 22:3534	PubMed 7937052	EGF-like domain								3	0
F9	F123S	TTT				1	-5.2375	64	2.51	21.61		Disease-associated	PF00008	3	4	21	22	Haemophilia B	Giannelli (1994) Nucleic Acids Res 22:3534	PubMed 7937052	EGF-like domain								3	0
F9	F123C	TTT				1	-6.4077	58	1.79	21.61		Disease-associated	PF00008	3	4	21	22	Haemophilia B	Giannelli (1994) Nucleic Acids Res 22:3534	PubMed 7937052	EGF-like domain								3	0
F9	E124K	GAA				1	-2.648	-3	-0.05	0		Disease-associated	PF00008	3	4	21	22	Haemophilia B	Giannelli (1996) Nucleic Acids Res 24:103	PubMed 8594556	EGF-like domain								1	0
F9	G125R	GGA				1	-8.1616	85	1.86	0		Disease-associated	PF00008	3	4	21	22	Haemophilia B	Giannelli (1996) Nucleic Acids Res 24:103	PubMed 8594556	EGF-like domain								3	0
F9	G125E	GGA				1	-6.4616	80	2.03	0		Disease-associated	PF00008	3	4	21	22	Haemophilia B	Montejo (1999) Hum Mutat 13:160	PubMed 10094553	EGF-like domain								3	0
F9	G125V	GGA				1	-9.214	71	2.04	0		Disease-associated	PF00008	3	4	21	22	Haemophilia B	Montejo (1999) Hum Mutat 13:160	PubMed 10094553	EGF-like domain								3	0
F9	C128Y	TGT				0	-12.933	63	1.33	0		Disease-associated		3	4	21	22	Haemophilia B	Li (2000) Hum Mutat 16:371	PubMed 11013449									2	0
F9	C128S	TGT				1	-10.6967	74	2.18	0		Disease-associated		3	4	21	22	Haemophilia B	Castaldo (2003) Clin Chem 49:815	PubMed 12709378									2	0
F9	E129K	GAA				1	-6.4528	64	0.01	0		Disease-associated		3	4	21	22	Haemophilia B	Hrachovinova (1997) F9 LSDB entry Meeting abstract:.	Source: LSDB									1	0
F9	T133I	ACA				1	-2.6205	-45	1.2	57.75		Disease-associated		3	4	21	22	Haemophilia B	Rydz (2013) Am J Hematol 88:1030	PubMed 23913812									1	0
F9	C134R	TGT				1	-11.5141	59	1.56	0		Disease-associated	PF14670	3	4	21	22	Haemophilia B	Giannelli (1994) Nucleic Acids Res 22:3534	PubMed 7937052	Coagulation factor Xa inhibitory site								5	0
F9	C134G	TGT				1	-10.2549	66	1.54	0		Disease-associated	PF14670	3	4	21	22	Haemophilia B	Goossens (2004) F9 LSDB entry Unpublished:.	Source: LSDB	Coagulation factor Xa inhibitory site								5	0
F9	C134Y	TGT				0	-11.2643	66	1.27	0		Disease-associated	PF14670	3	4	21	22	Haemophilia B	Tartary (1993) Br J Haematol 84:662	PubMed 8217825	Coagulation factor Xa inhibitory site								5	0
F9	C134S	TGT				1	-9.6843	60	0.88	0		Disease-associated	PF14670	3	4	21	22	Haemophilia B	Giannelli (1994) Nucleic Acids Res 22:3534	PubMed 7937052	Coagulation factor Xa inhibitory site								5	0
F9	C134F	TGT				1	-11.5141	65	0.97	0		Disease-associated	PF14670	3	4	21	22	Haemophilia B	Jaloma-Cruz (1999) Hum Mutat 15:116	PubMed 10612837	Coagulation factor Xa inhibitory site								5	0
F9	I136T	ATT				1	-2.4832	-41	0.88	0		Disease-associated	PF14670	3	4	21	22	Haemophilia B	Giannelli (1994) Nucleic Acids Res 22:3534	PubMed 7937052	Coagulation factor Xa inhibitory site								1	0
F9	N138H	AAT				1	-7.0911	43	0.87	0		Disease-associated	PF14670	3	4	21	22	Haemophilia B	Giannelli (1994) Nucleic Acids Res 22:3534	PubMed 7937052	Coagulation factor Xa inhibitory site								4	0
F9	N138D	AAT				1	-5.2977	59	0.68	0		Disease-associated	PF14670	3	4	21	22	Haemophilia B	Mahajan (2004) Haematologica 89:1498	PubMed 15590401	Coagulation factor Xa inhibitory site								4	0
F9	N138S	AAT				1	-5.9135	27	1.53	0		Disease-associated	PF14670	3	4	21	22	Haemophilia B	Liu (2000) Hum Mutat 16:31	PubMed 10874302	Coagulation factor Xa inhibitory site								4	0
F9	N138K	AAT				1	-3.8676	55	1.61	0		Disease-associated	PF14670	3	4	21	22	Haemophilia B	Tartary (1993) Br J Haematol 84:662	PubMed 8217825	Coagulation factor Xa inhibitory site								4	0
F9	G139S	GGC				1	-6.3027	37	1.69	0		Disease-associated	PF14670	3	4	21	22	Haemophilia B	Giannelli (1994) Nucleic Acids Res 22:3534	PubMed 7937052	Coagulation factor Xa inhibitory site								2	0
F9	G139D	GGC				1	-5.0353	62	1.97	0		Disease-associated	PF14670	3	4	21	22	Haemophilia B	Giannelli (1994) Nucleic Acids Res 22:3534	PubMed 7937052	Coagulation factor Xa inhibitory site								2	0
F9	R140S	AGA				1	-2.8135	27	0.59	131.18		Disease-associated	PF14670	3	4	21	22	Haemophilia B	Giannelli (1994) Nucleic Acids Res 22:3534	PubMed 7937052	Coagulation factor Xa inhibitory site								1	0
F9	C141S	TGC				1	-9.6232	85	0.92	0		Disease-associated	PF14670	3	4	21	22	Haemophilia B	Lillicrap (2004) F9 LSDB entry Unpublished:.; Goossens (2004) F9 LSDB entry Unpublished:.	Source: LSDB	Coagulation factor Xa inhibitory site								5	0
F9	C141R	TGC				1	-10.0552	88	1.51	0		Disease-associated	PF14670	3	4	21	22	Haemophilia B	Castaldo (2003) Clin Chem 49:815	PubMed 12709378	Coagulation factor Xa inhibitory site								5	0
F9	C141Y	TGC				1	-10.7075	89	1.21	0		Disease-associated	PF14670	3	4	21	22	Haemophilia B	Giannelli (1994) Nucleic Acids Res 22:3534	PubMed 7937052	Coagulation factor Xa inhibitory site								5	0
F9	C141F	TGC				1	-11.4742	88	0.92	0		Disease-associated	PF14670	3	4	21	22	Haemophilia B	Araujo (2001) F9 LSDB entry Unpublished:.	Source: LSDB	Coagulation factor Xa inhibitory site								5	0
F9	C141W	TGC				1	-12.7837	89	0.7	0		Disease-associated	PF14670	3	4	21	22	Haemophilia B	Giannelli (1994) Nucleic Acids Res 22:3534	PubMed 7937052	Coagulation factor Xa inhibitory site								5	0
F9	E142K	GAG				1	-6.0367	-28	0.21	129.35		Disease-associated	PF14670	3	4	21	22	Haemophilia B	Enayat (2004) Haemophilia 10:751	PubMed 15569175	Coagulation factor Xa inhibitory site								2	0
F9	E142G	GAG				1	-2.7887	28	1.53	129.35		Disease-associated	PF14670	3	4	21	22	Haemophilia B	Herbert (2004) J Thromb Haemost 2:2267	PubMed 15613048	Coagulation factor Xa inhibitory site								2	0
F9	Q143K	CAG				1	-5.8307	24	0.86	24.08		Disease-associated	PF14670	3	4	21	22	Haemophilia B	Belvini (2005) Haematologica 90:635	PubMed 15921378	Coagulation factor Xa inhibitory site								4	0
F9	Q143E	CAG				1	-5.9279	26	1.27	24.08		Disease-associated	PF14670	3	4	21	22	Haemophilia B	Tartary (1993) Br J Haematol 84:662	PubMed 8217825	Coagulation factor Xa inhibitory site								4	0
F9	Q143P	CAG				1	-5.6924	75	0.89	24.08		Disease-associated	PF14670	3	4	21	22	Haemophilia B	Giannelli (1994) Nucleic Acids Res 22:3534	PubMed 7937052	Coagulation factor Xa inhibitory site								4	0
F9	Q143R	CAG				1	-6.8339	13	0.09	24.08		Disease-associated	PF14670	3	4	21	22	Haemophilia B	Quadros (2009) J Pediatr Hematol Oncol 31:157	PubMed 19262239	Coagulation factor Xa inhibitory site								4	0
F9	C145R	TGT				1	-12.2701	79	2.52	0		Disease-associated	PF14670	3	4	21	22	Haemophilia B	Giannelli (1994) Nucleic Acids Res 22:3534	PubMed 7937052	Coagulation factor Xa inhibitory site								2	0
F9	C145Y	TGT				0	-11.3177	76	1.62	0		Disease-associated	PF14670	3	4	21	22	Haemophilia B	Giannelli (1994) Nucleic Acids Res 22:3534	PubMed 7937052	Coagulation factor Xa inhibitory site								2	0
F9	V153M	GTG				1	-5.2223	37	1.26	96.19		Disease-associated	PF14670	3	4	21	22	Haemophilia B	Belvini (2005) Haematologica 90:635	PubMed 15921378	Coagulation factor Xa inhibitory site								2	0
F9	V153A	GTG				1	-1.7565	-16	2.37	96.19		Disease-associated	PF14670	3	4	21	22	Haemophilia B	Chen (1991) Hum Genet 87:177	PubMed 2066105	Coagulation factor Xa inhibitory site								2	0
F9	V154A	GTT				1	-2.6963	27	0.69	31.78		Disease-associated	PF14670	3	4	21	22	Haemophilia B	Giannelli (1994) Nucleic Acids Res 22:3534	PubMed 7937052	Coagulation factor Xa inhibitory site								1	0
F9	C155Y	TGC				1	-12.5249	86	1.18	0		Disease-associated	PF14670	3	4	21	22	Haemophilia B	Attali (1999) Thromb Haemost 82:1437	PubMed 10595634	Coagulation factor Xa inhibitory site								3	0
F9	C155S	TGC				1	-12.0857	87	2.18	0		Disease-associated	PF14670	3	4	21	22	Haemophilia B	Giannelli (1994) Nucleic Acids Res 22:3534	PubMed 7937052	Coagulation factor Xa inhibitory site								3	0
F9	C155F	TGC				1	-12.5249	88	1.26	0		Disease-associated	PF14670	3	4	21	22	Haemophilia B	Giannelli (1994) Nucleic Acids Res 22:3534	PubMed 7937052	Coagulation factor Xa inhibitory site								3	0
F9	S156P	TCC				1	-7.8591	62	1.38	88.94		Disease-associated	PF14670	3	4	21	22	Haemophilia B	Giannelli (1994) Nucleic Acids Res 22:3534	PubMed 7937052	Coagulation factor Xa inhibitory site								1	0
F9	C157R	TGT				1	-12.3007	79	1.56	0		Disease-associated	PF14670	3	4	21	22	Haemophilia B	Giannelli (1994) Nucleic Acids Res 22:3534	PubMed 7937052	Coagulation factor Xa inhibitory site								3	0
F9	C157Y	TGT				0	-11.5217	71	0.96	0		Disease-associated	PF14670	3	4	21	22	Haemophilia B	Jaloma-Cruz (1999) Hum Mutat 15:116	PubMed 10612837	Coagulation factor Xa inhibitory site								3	0
F9	C157S	TGT				1	-12.3979	74	1.84	0		Disease-associated	PF14670	3	4	21	22	Haemophilia B	Giannelli (1994) Nucleic Acids Res 22:3534	PubMed 7937052	Coagulation factor Xa inhibitory site								3	0
F9	G160R	GGA				1	-6.7241	75	2.48	0		Disease-associated	PF14670	3	4	21	22	Haemophilia B	Aseev (1995) F9 LSDB entry Meeting abstract:.	Source: LSDB	Coagulation factor Xa inhibitory site								4	0
F9	G160E	GGA				1	-4.9773	76	2.92	0		Disease-associated	PF14670	3	4	21	22	Haemophilia B	Giannelli (1994) Nucleic Acids Res 22:3534	PubMed 7937052	Coagulation factor Xa inhibitory site								4	0
F9	G160A	GGA				1	-7.4687	53	2.15	0		Disease-associated	PF14670	3	4	21	22	Haemophilia B	Giannelli (1994) Nucleic Acids Res 22:3534	PubMed 7937052	Coagulation factor Xa inhibitory site								4	0
F9	G160V	GGA				1	-9.8214	54	2.19	0		Disease-associated	PF14670	3	4	21	22	Haemophilia B	Mukherjee (2004) Haemophilia 10:259	PubMed 15086324	Coagulation factor Xa inhibitory site								4	0
F9	Y161N	TAT				1	-7.2109	80	2.69	0		Disease-associated	PF14670	3	4	21	22	Haemophilia B	Surin (2016) Genetika 52:466	PubMed 27529981	Coagulation factor Xa inhibitory site								2	0
F9	Y161C	TAT				1	-9.3353	65	2.05	0		Disease-associated	PF14670	3	4	21	22	Haemophilia B	Giannelli (1994) Nucleic Acids Res 22:3534	PubMed 7937052	Coagulation factor Xa inhibitory site								2	0
F9	R162L	CGA				1	-2.3588	2	0.96	42.81		Disease-associated	PF14670	3	4	21	22	Haemophilia B	Cao (2013) Int J Lab Hematol epub:epub	PubMed 24261420	Coagulation factor Xa inhibitory site								1	1
F9	L163F	CTT				1	-5.6675	55	0.31	0		Disease-associated	PF14670	3	4	21	22	Haemophilia B	Belvini (2005) Haematologica 90:635	PubMed 15921378	Coagulation factor Xa inhibitory site								2	0
F9	L163H	CTT				1	-8.1692	73	1.17	0		Disease-associated	PF14670	3	4	21	22	Haemophilia B	Lannoy (2017) Thromb Res 149:25	PubMed 27865967	Coagulation factor Xa inhibitory site								2	0
F9	A164V	GCA				1	-3.1198	-55	0.62	60		Disease-associated	PF14670	3	4	21	22	Haemophilia B	Negrier (2004) F9 LSDB entry Unpublished:.	Source: LSDB	Coagulation factor Xa inhibitory site								1	0
F9	N166Y	AAC				1	-6.0572	17	0.7	23.01		Disease-associated	PF14670	3	4	21	22	Haemophilia B	Giannelli (1994) Nucleic Acids Res 22:3534	PubMed 7937052	Coagulation factor Xa inhibitory site								1	0
F9	Q167H	CAG				1	-4.7956	-53	-0.2	53.23		Disease-associated	PF14670	3	4	21	22	Haemophilia B	Giannelli (1994) Nucleic Acids Res 22:3534	PubMed 7937052	Coagulation factor Xa inhibitory site								1	0
F9	S169P	TCC				1	-6.0353	58	0.38	0		Disease-associated	PF14670	3	4	21	22	Haemophilia B	Giannelli (1994) Nucleic Acids Res 22:3534	PubMed 7937052	Coagulation factor Xa inhibitory site								2	0
F9	S169C	TCC				1	-8.4355	30	0.56	0		Disease-associated	PF14670	3	4	21	22	Haemophilia B	Vidal (2000) Br J Haematol 111:549	PubMed 11122099	Coagulation factor Xa inhibitory site								2	0
F9	C170R	TGT				1	-10.4455	78	1.5	0		Disease-associated	PF14670	3	4	21	22	Haemophilia B	Giannelli (1996) Nucleic Acids Res 24:103	PubMed 8594556	Coagulation factor Xa inhibitory site								4	0
F9	C170Y	TGT				0	-9.4991	69	0.7	0		Disease-associated	PF14670	3	4	21	22	Haemophilia B	Giannelli (1994) Nucleic Acids Res 22:3534	PubMed 7937052	Coagulation factor Xa inhibitory site								4	0
F9	C170S	TGT				1	-10.7417	71	1.94	0		Disease-associated	PF14670	3	4	21	22	Haemophilia B	Li (2000) Hum Mutat 16:371	PubMed 11013449	Coagulation factor Xa inhibitory site								4	0
F9	C170F	TGT				1	-10.7417	69	0.78	0		Disease-associated	PF14670	3	4	21	22	Haemophilia B	Giannelli (1996) Nucleic Acids Res 24:103	PubMed 8594556	Coagulation factor Xa inhibitory site								4	0
F9	A173G	GCA				1	-3.6663	-85	0.16	106.71		Disease-associated		3	4	21	22	Haemophilia B	Rydz (2013) Am J Hematol 88:1030	PubMed 23913812									2	1
F9	A173V	GCA				1	-0.484	-93	0.07	106.71		Disease-associated		3	4	21	22	Haemophilia B	Giannelli (1994) Nucleic Acids Res 22:3534	PubMed 7937052									2	1
F9	V174M	GTG				1	-6.1928	17	0.82	0		Disease-associated		3	4	21	22	Haemophilia B	Giannelli (1994) Nucleic Acids Res 22:3534	PubMed 7937052									2	0
F9	V174L	GTG				1	-4.5608	-39	0.78	0		Disease-associated		3	4	21	22	Haemophilia B	Wang (2016) Sci Rep 6:25024	PubMed 27109384									2	0
F9	V227F	GTT				1	-5.8008	60	1	29.61		Disease-associated	PF00089	3	4	21	22	Haemophilia B	Giannelli (1994) Nucleic Acids Res 22:3534	PubMed 7937052	Trypsin								3	0
F9	V227D	GTT				1	-9.2964	83	3.44	29.61		Disease-associated	PF00089	3	4	21	22	Haemophilia B	Giannelli (1994) Nucleic Acids Res 22:3534	PubMed 7937052	Trypsin								3	0
F9	V227A	GTT				1	-5.0109	60	2.56	29.61		Disease-associated	PF00089	3	4	21	22	Haemophilia B	Goossens (2004) F9 LSDB entry Unpublished:.	Source: LSDB	Trypsin								3	0
F9	V228L	GTT				1	-4.6249	60	0.88	0		Disease-associated	PF00089	3	4	21	22	Haemophilia B	Giannelli (1994) Nucleic Acids Res 22:3534	PubMed 7937052	Trypsin								5	0
F9	V228F	GTT				1	-6.897	61	0.64	0		Disease-associated	PF00089	3	4	21	22	Haemophilia B	Giannelli (1994) Nucleic Acids Res 22:3534	PubMed 7937052	Trypsin								5	0
F9	V228D	GTT				1	-9.066	82	2.14	0		Disease-associated	PF00089	3	4	21	22	Haemophilia B	Rydz (2013) Am J Hematol 88:1030	PubMed 23913812	Trypsin								5	0
F9	V228A	GTT				1	-3.4366	59	2.37	0		Disease-associated	PF00089	3	4	21	22	Haemophilia B	Giannelli (1994) Nucleic Acids Res 22:3534	PubMed 7937052	Trypsin								5	0
F9	V228G	GTT				1	-7.8833	78	2.55	0		Disease-associated	PF00089	3	4	21	22	Haemophilia B	Giannelli (1994) Nucleic Acids Res 22:3534	PubMed 7937052	Trypsin								5	0
F9	G229S	GGT				1	-5.5147	73	0.75	0		Disease-associated	PF00089	3	4	21	22	Haemophilia B	Giannelli (1994) Nucleic Acids Res 22:3534	PubMed 7937052	Trypsin								1	0
F9	G230R	GGA				1	-5.9291	73	1.32	0		Disease-associated	PF00089	3	4	21	22	Haemophilia B	Giannelli (1994) Nucleic Acids Res 22:3534	PubMed 7937052	Trypsin								1	0
F9	A233D	GCC				1	-6.6204	71	1.74	0		Disease-associated	PF00089	3	4	21	22	Haemophilia B	Giannelli (1994) Nucleic Acids Res 22:3534	PubMed 7937052	Trypsin								1	0
F9	G236C	GGT				1	-8.4872	48	1.26	0		Disease-associated	PF00089	3	4	21	22	Haemophilia B	Giannelli (1994) Nucleic Acids Res 22:3534	PubMed 7937052	Trypsin								3	0
F9	G236D	GGT				1	-7.1246	69	2.45	0		Disease-associated	PF00089	3	4	21	22	Haemophilia B	Bicocchi (2003) Am J Med Genet 118A:328	PubMed 12687663	Trypsin								3	0
F9	G236V	GGT				1	-8.376	56	2.36	0		Disease-associated	PF00089	3	4	21	22	Haemophilia B	Giannelli (1994) Nucleic Acids Res 22:3534	PubMed 7937052	Trypsin								3	0
F9	Q237K	CAA				1	-4.4171	42	1	29.27		Disease-associated	PF00089	3	4	21	22	Haemophilia B	Chen (1991) Hum Genet 87:177	PubMed 2066105	Trypsin								1	0
F9	P239S	CCT				1	-7.6866	50	1.83	0		Disease-associated	PF00089	3	4	21	22	Haemophilia B	Wulff (1999) Acta Biochim Pol 46:721	PubMed 10698280	Trypsin								2	0
F9	P239R	CCT				1	-7.28	73	2.01	0		Disease-associated	PF00089	3	4	21	22	Haemophilia B	Jayandharan (2003) J Thromb Haemost 1:2051	PubMed 12941051	Trypsin								2	0
F9	W240R	TGG				1	-8.5138	90	3.21	0		Disease-associated	PF00089	3	4	21	22	Haemophilia B	Giannelli (1994) Nucleic Acids Res 22:3534	PubMed 7937052	Trypsin								3	0
F9	W240L	TGG				1	-8.0607	83	2.72	0		Disease-associated	PF00089	3	4	21	22	Haemophilia B	Giannelli (1996) Nucleic Acids Res 24:103	PubMed 8594556	Trypsin								3	0
F9	W240C	TGG				1	-8.0544	69	3.24	0		Disease-associated	PF00089	3	4	21	22	Haemophilia B	Jayandharan (2005) Thromb Haemost 94:883	PubMed 16270648	Trypsin								3	0
F9	Q241K	CAG				1	-8.3332	67	1.26	0		Disease-associated	PF00089	3	4	21	22	Haemophilia B	Moreira (2001) F9 LSDB entry Unpublished:.	Source: LSDB	Trypsin								4	0
F9	Q241R	CAG				1	-9.6008	71	0.51	0		Disease-associated	PF00089	3	4	21	22	Haemophilia B	Giannelli (1994) Nucleic Acids Res 22:3534	PubMed 7937052	Trypsin								4	0
F9	Q241H	CAG				1	-5.0222	51	0.2	0		Disease-associated	PF00089	3	4	21	22	Haemophilia B	Montejo (1999) Hum Mutat 13:160; Saini (2015) Haemophilia 21:210	PubMed 10094553; PubMed 25470321	Trypsin								4	0
F9	V242I	GTT				1	-2.8725	38	0.97	0		Disease-associated	PF00089	3	4	21	22	Haemophilia B	Yu (2012) Pathology 44:342	PubMed 22544209	Trypsin								1	0
F9	L244S	TTG				1	-7.4791	85	3.91	0		Disease-associated	PF00089	3	4	21	22	Haemophilia B	Giannelli (1994) Nucleic Acids Res 22:3534	PubMed 7937052	Trypsin								2	0
F9	L244W	TTG				1	-8.6888	84	1.3	0		Disease-associated	PF00089	3	4	21	22	Haemophilia B	Giannelli (1994) Nucleic Acids Res 22:3534	PubMed 7937052	Trypsin								2	0
F9	A250V	GCA				1	-1.3126	-52	0.64	60		Disease-associated	PF00089	3	4	21	22	Haemophilia B	Wulff (2004) F9 LSDB entry Unpublished:.	Source: LSDB	Trypsin								1	0
F9	C252R	TGT				1	-8.2725	82	2.72	0		Disease-associated	PF00089	3	4	21	22	Haemophilia B	Giannelli (1994) Nucleic Acids Res 22:3534	PubMed 7937052	Trypsin								3	0
F9	C252Y	TGT				0	-7.2337	81	1.38	0		Disease-associated	PF00089	3	4	21	22	Haemophilia B	Giannelli (1994) Nucleic Acids Res 22:3534	PubMed 7937052	Trypsin								3	0
F9	C252S	TGT				1	-6.7347	79	2.77	0		Disease-associated	PF00089	3	4	21	22	Haemophilia B	Giannelli (1994) Nucleic Acids Res 22:3534	PubMed 7937052	Trypsin								3	0
F9	G253R	GGA				1	-6.6477	89	0.69	0		Disease-associated	PF00089	3	4	21	22	Haemophilia B	Giannelli (1994) Nucleic Acids Res 22:3534	PubMed 7937052	Trypsin								3	0
F9	G253E	GGA				1	-6.3302	86	2.2	0		Disease-associated	PF00089	3	4	21	22	Haemophilia B	Giannelli (1994) Nucleic Acids Res 22:3534	PubMed 7937052	Trypsin								3	0
F9	G253V	GGA				1	-4.593	83	-0.27	0		Disease-associated	PF00089	3	4	21	22	Haemophilia B	Liu (2000) Hum Mutat 16:31	PubMed 10874302	Trypsin								3	0
F9	G254S	GGC				1	-7.7872	78	0.67	0		Disease-associated	PF00089	3	4	21	22	Haemophilia B	Mukherjee (2004) Haemophilia 10:259	PubMed 15086324	Trypsin								3	0
F9	G254D	GGC				1	-9.4905	87	2.25	0		Disease-associated	PF00089	3	4	21	22	Haemophilia B	Giannelli (1994) Nucleic Acids Res 22:3534	PubMed 7937052	Trypsin								3	0
F9	G254V	GGC				1	-8.3398	88	-0.72	0		Disease-associated	PF00089	3	4	21	22	Haemophilia B	Belvini (2005) Haematologica 90:635	PubMed 15921378	Trypsin								3	0
F9	I256T	ATC				1	-8.7733	44	2.49	0		Disease-associated	PF00089	3	4	21	22	Haemophilia B	Wulff (2004) F9 LSDB entry Unpublished:.	Source: LSDB	Trypsin								1	0
F9	V257F	GTT				1	-1.4369	35	1.3	29.61		Disease-associated	PF00089	3	4	21	22	Haemophilia B	Chen (1991) Hum Genet 87:177	PubMed 2066105	Trypsin								3	0
F9	V257D	GTT				1	-4.3266	75	2.29	29.61		Disease-associated	PF00089	3	4	21	22	Haemophilia B	Thompson (2001) F9 LSDB entry Unpublished:.	Source: LSDB	Trypsin								3	0
F9	V257A	GTT				1	-2.6881	45	2.13	29.61		Disease-associated	PF00089	3	4	21	22	Haemophilia B	Lannoy (2017) Thromb Res 149:25	PubMed 27865967	Trypsin								3	0
F9	N258K	AAT				1	-5.8948	38	1.42	0		Disease-associated	PF00089	3	4	21	22	Haemophilia B	Giannelli (1994) Nucleic Acids Res 22:3534	PubMed 7937052	Trypsin								1	0
F9	W261R	TGG				1	-6.9583	84	2.34	0		Disease-associated	PF00089	3	4	21	22	Haemophilia B	Giannelli (1994) Nucleic Acids Res 22:3534	PubMed 7937052	Trypsin								3	0
F9	W261G	TGG				1	-8.198	81	3.66	0		Disease-associated	PF00089	3	4	21	22	Haemophilia B	Giannelli (1996) Nucleic Acids Res 24:103	PubMed 8594556	Trypsin								3	0
F9	W261C	TGG				1	-7.5852	58	2.17	0		Disease-associated	PF00089	3	4	21	22	Haemophilia B	Giannelli (1994) Nucleic Acids Res 22:3534	PubMed 7937052	Trypsin								3	0
F9	I262F	ATT				1	-4.9093	40	1.14	29.61		Disease-associated	PF00089	3	4	21	22	Haemophilia B	Belvini (2005) Haematologica 90:635	PubMed 15921378	Trypsin								3	0
F9	I262T	ATT				1	-5.7493	50	2.37	29.61		Disease-associated	PF00089	3	4	21	22	Haemophilia B	Chen (1991) Hum Genet 87:177	PubMed 2066105	Trypsin								3	0
F9	I262M	ATT				1	-5.4338	-6	1.48	29.61		Disease-associated	PF00089	3	4	21	22	Haemophilia B	Giannelli (1994) Nucleic Acids Res 22:3534	PubMed 7937052	Trypsin								3	0
F9	V263E	GTA				1	-9.1697	76	4.59	29.61		Disease-associated	PF00089	3	4	21	22	Haemophilia B	Liu (2000) Hum Mutat 16:31	PubMed 10874302	Trypsin								1	0
F9	T264P	ACT				1	-7.2114	92	3.4	0		Disease-associated	PF00089	3	4	21	22	Haemophilia B	Mahajan (2004) Haematologica 89:1498	PubMed 15590401	Trypsin								2	0
F9	T264I	ACT				1	-7.1434	86	-0.58	0		Disease-associated	PF00089	3	4	21	22	Haemophilia B	Giannelli (1996) Nucleic Acids Res 24:103	PubMed 8594556	Trypsin								2	0
F9	A265T	GCT				1	-7.341	38	0.24	0		Disease-associated	PF00089	3	4	21	22	Haemophilia B	Giannelli (1994) Nucleic Acids Res 22:3534	PubMed 7937052	Trypsin								3	0
F9	A265P	GCT				1	-8.7569	89	2.31	0		Disease-associated	PF00089	3	4	21	22	Haemophilia B	Attali (1999) Thromb Haemost 82:1437	PubMed 10595634	Trypsin								3	0
F9	A265D	GCT				1	-9.0365	88	1.83	0		Disease-associated	PF00089	3	4	21	22	Haemophilia B	Jayandharan (2003) J Thromb Haemost 1:2051	PubMed 12941051	Trypsin								3	0
F9	A266T	GCC				1	-5.7297	59	1.23	0		Disease-associated	PF00089	3	4	21	22	Haemophilia B	Belvini (2005) Haematologica 90:635	PubMed 15921378	Trypsin								2	0
F9	A266V	GCC				1	-6.438	39	0.75	0		Disease-associated	PF00089	3	4	21	22	Haemophilia B	Giannelli (1994) Nucleic Acids Res 22:3534	PubMed 7937052	Trypsin								2	0
F9	H267Y	CAC				1	-6.7942	82	1.04	0		Disease-associated	PF00089	3	4	21	22	Haemophilia B	Ljung (2001) F9 LSDB entry Unpublished:.	Source: LSDB	Trypsin								3	0
F9	H267R	CAC				1	-7.4053	84	1.7	0		Disease-associated	PF00089	3	4	21	22	Haemophilia B	Attali (1999) Thromb Haemost 82:1437	PubMed 10595634	Trypsin								3	0
F9	H267Q	CAC				1	-6.3789	68	1.71	0		Disease-associated	PF00089	3	4	21	22	Haemophilia B	Weinmann (1998) Br J Haematol 100:58	PubMed 9450791	Trypsin								3	0
F9	C268S	TGT				1	-5.6057	87	1.59	0		Disease-associated	PF00089	3	4	21	22	Haemophilia B	Giannelli (1994) Nucleic Acids Res 22:3534	PubMed 7937052	Trypsin								5	0
F9	C268R	TGT				1	-7.1946	91	1.59	0		Disease-associated	PF00089	3	4	21	22	Haemophilia B	Belvini (2005) Haematologica 90:635	PubMed 15921378	Trypsin								5	0
F9	C268G	TGT				1	-6.4272	92	2.25	0		Disease-associated	PF00089	3	4	21	22	Haemophilia B	Ketterling (1999) Hum Genet 105:629	PubMed 10647899	Trypsin								5	0
F9	C268F	TGT				1	-6.7569	90	1.34	0		Disease-associated	PF00089	3	4	21	22	Haemophilia B	Reitsma (2004) F9 LSDB entry Unpublished:.	Source: LSDB	Trypsin								5	0
F9	C268W	TGT				1	-7.4591	91	1.06	0		Disease-associated	PF00089	3	4	21	22	Haemophilia B	Giannelli (1994) Nucleic Acids Res 22:3534	PubMed 7937052	Trypsin								5	0
F9	E270K	GAA				1	0.871	-52	-0.01	101.46		Disease-associated	PF00089	3	4	21	22	Haemophilia B	Rydz (2013) Am J Hematol 88:1030	PubMed 23913812	Trypsin								1	1
F9	V277F	GTT				1	-5.9602	58	0.86	29.61		Disease-associated	PF00089	3	4	21	22	Haemophilia B	Belvini (2005) Haematologica 90:635	PubMed 15921378	Trypsin								2	0
F9	V277D	GTT				1	-7.9249	78	4.52	29.61		Disease-associated	PF00089	3	4	21	22	Haemophilia B	Yu (2012) Pathology 44:342	PubMed 22544209	Trypsin								2	0
F9	A279T	GCA				1	-2.36	-50	0.94	0		Disease-associated	PF00089	3	4	21	22	Haemophilia B	Chen (1991) Hum Genet 87:177	PubMed 2066105	Trypsin								2	0
F9	A279S	GCA				1	-4.2024	17	1.12	0		Disease-associated	PF00089	3	4	21	22	Haemophilia B	Rydz (2013) Am J Hematol 88:1030	PubMed 23913812	Trypsin								2	0
F9	G280S	GGT				1	-7.4442	53	1.56	0		Disease-associated	PF00089	3	4	21	22	Haemophilia B	Belvini (2005) Haematologica 90:635	PubMed 15921378	Trypsin								6	0
F9	G280R	GGT				1	-8.2801	68	1.72	0		Disease-associated	PF00089	3	4	21	22	Haemophilia B	Belvini (2005) Haematologica 90:635	PubMed 15921378	Trypsin								6	0
F9	G280C	GGT				1	-9.4293	53	0.94	0		Disease-associated	PF00089	3	4	21	22	Haemophilia B	Yu (2012) Pathology 44:342	PubMed 22544209	Trypsin								6	0
F9	G280D	GGT				1	-8.7885	73	1.91	0		Disease-associated	PF00089	3	4	21	22	Haemophilia B	Jenkins (2008) Haemophilia 14:717	PubMed 18479429	Trypsin								6	0
F9	G280A	GGT				1	-6.554	45	1.73	0		Disease-associated	PF00089	3	4	21	22	Haemophilia B	Giannelli (1996) Nucleic Acids Res 24:103	PubMed 8594556	Trypsin								6	0
F9	G280V	GGT				1	-9.2949	53	1.77	0		Disease-associated	PF00089	3	4	21	22	Haemophilia B	Weinmann (1998) Br J Haematol 100:58	PubMed 9450791	Trypsin								6	0
F9	H282R	CAT				1	-5.215	21	0.61	83.33		Disease-associated	PF00089	3	4	21	22	Haemophilia B	Rowley (2001) F9 LSDB entry Unpublished:.	Source: LSDB	Trypsin								2	1
F9	H282Q	CAT				1	-4.7172	55	0.91	83.33		Disease-associated	PF00089	3	4	21	22	Haemophilia B	Mahajan (2004) Haemophilia 10:550	PubMed 15357782	Trypsin								2	1
F9	N283D	AAT				1	-0.0222	-67	0.9	0		Disease-associated	PF00089	3	4	21	22	Haemophilia B	Wulff (1995) Hum Mutat 6:346	PubMed 8680410	Trypsin								1	0
F9	I284N	ATT				1	-5.1992	13	1.2	89.28		Disease-associated	PF00089	3	4	21	22	Haemophilia B	Giannelli (1994) Nucleic Acids Res 22:3534	PubMed 7937052	Trypsin								1	0
F9	H289Y	CAT				1	-1.8647	-9	0.34	159.88		Disease-associated	PF00089	3	4	21	22	Haemophilia B	Quadros (2009) J Pediatr Hematol Oncol 31:157	PubMed 19262239	Trypsin								1	0
F9	E291K	GAG				1	-7.3956	65	0.51	0		Disease-associated	PF00089	3	4	21	22	Haemophilia B	Giannelli (1994) Nucleic Acids Res 22:3534	PubMed 7937052	Trypsin								4	0
F9	E291G	GAG				1	-6.2266	50	0.89	0		Disease-associated	PF00089	3	4	21	22	Haemophilia B	Castaldo (2003) Clin Chem 49:815	PubMed 12709378	Trypsin								4	0
F9	E291V	GAG				1	-3.792	49	0	0		Disease-associated	PF00089	3	4	21	22	Haemophilia B	Giannelli (1994) Nucleic Acids Res 22:3534	PubMed 7937052	Trypsin								4	0
F9	E291D	GAG				1	-7.0845	50	0.89	0		Disease-associated	PF00089	3	4	21	22	Haemophilia B	Wulff (2001) F9 LSDB entry Unpublished:.	Source: LSDB	Trypsin								4	0
F9	Q292K	CAA				1	-5.3751	19	1.02	0		Disease-associated	PF00089	3	4	21	22	Haemophilia B	Eigel (2004) F9 LSDB entry Unpublished:.	Source: LSDB	Trypsin								2	0
F9	Q292P	CAA				1	-7.0948	24	1.29	0		Disease-associated	PF00089	3	4	21	22	Haemophilia B	Sukarova Stefanovska (2015) Haemophilia 21:e144	PubMed 25582609	Trypsin								2	0
F9	R294G	CGA				1	-7.1438	25	1.78	0		Disease-associated	PF00089	3	4	21	22	Haemophilia B	Giannelli (1994) Nucleic Acids Res 22:3534	PubMed 7937052	Trypsin								3	0
F9	R294Q	CGA				1	-6.7931	-20	1.12	0		Disease-associated	PF00089	3	4	21	22	Haemophilia B	Chen (1989) J Clin Invest 84:113	PubMed 2472424	Trypsin								3	0
F9	V296M	GTG				1	-8.047	66	1.35	0		Disease-associated	PF00089	3	4	21	22	Haemophilia B	Ghanem (2001) F9 LSDB entry Unpublished:.	Source: LSDB	Trypsin								2	0
F9	V296E	GTG				1	-8.3488	81	2.42	0		Disease-associated	PF00089	3	4	21	22	Haemophilia B	Belvini (2005) Haematologica 90:635	PubMed 15921378	Trypsin								2	0
F9	I297N	ATT				1	-3.2989	-65	0.14	101.61		Disease-associated	PF00089	3	4	21	22	Haemophilia B	Giannelli (1994) Nucleic Acids Res 22:3534	PubMed 7937052	Trypsin								1	0
F9	R298L	CGA				1	-2.4407	29	0.1	42.81		Disease-associated	PF00089	3	4	21	22	Haemophilia B	Giannelli (1994) Nucleic Acids Res 22:3534	PubMed 7937052	Trypsin								1	1
F9	H302R	CAC				1	-6.241	88	1.36	0		Disease-associated	PF00089	3	4	21	22	Haemophilia B	Giannelli (1996) Nucleic Acids Res 24:103	PubMed 8594556	Trypsin								1	1
F9	Y305N	TAC				1	-8.6218	88	2.48	0		Disease-associated	PF00089	3	4	21	22	Haemophilia B	Liu (2000) Hum Mutat 16:31	PubMed 10874302	Trypsin								2	0
F9	Y305C	TAC				1	-8.9682	75	2.04	0		Disease-associated	PF00089	3	4	21	22	Haemophilia B	Giannelli (1994) Nucleic Acids Res 22:3534	PubMed 7937052	Trypsin								2	0
F9	N306S	AAT				1	-3.1883	4	0.49	0		Disease-associated	PF00089	3	4	21	22	Haemophilia B	Giannelli (1994) Nucleic Acids Res 22:3534	PubMed 7937052	Trypsin								1	0
F9	Y312D	TAC				1	-5.8595	82	2.47	0		Disease-associated	PF00089	3	4	21	22	Haemophilia B	Li (2013) Am J Hematol epub:epub	PubMed 24375831	Trypsin								2	0
F9	Y312C	TAC				1	-7.4285	61	2.69	0		Disease-associated	PF00089	3	4	21	22	Haemophilia B	Wang (1998) Zhonghua Xue Ye Xue Za Zhi 19:125	PubMed 11243142	Trypsin								2	0
F9	H314R	CAT				1	-4.8221	83	1.21	68.35		Disease-associated	PF00089	3	4	21	22	Haemophilia B	Giannelli (1994) Nucleic Acids Res 22:3534	PubMed 7937052	Trypsin								2	0
F9	H314Q	CAT				1	-5.4863	79	1.45	68.35		Disease-associated	PF00089	3	4	21	22	Haemophilia B	Tartary (1993) Br J Haematol 84:662	PubMed 8217825	Trypsin								2	0
F9	D315N	GAC				1	-5.9815	84	0.4	0		Disease-associated	PF00089	3	4	21	22	Haemophilia B	Giannelli (1994) Nucleic Acids Res 22:3534	PubMed 7937052	Trypsin								5	0
F9	D315Y	GAC				1	-8.7096	91	-1.37	0		Disease-associated	PF00089	3	4	21	22	Haemophilia B	Jiang (2013) Zhonghua Xue Ye Xue Za Zhi 34:259	PubMed 23683429	Trypsin								5	0
F9	D315G	GAC				1	-6.3505	90	0.65	0		Disease-associated	PF00089	3	4	21	22	Haemophilia B	Giannelli (1994) Nucleic Acids Res 22:3534	PubMed 7937052	Trypsin								5	0
F9	D315V	GAC				1	-8.6404	90	-0.98	0		Disease-associated	PF00089	3	4	21	22	Haemophilia B	Giannelli (1994) Nucleic Acids Res 22:3534	PubMed 7937052	Trypsin								5	0
F9	D315E	GAC				0	-7.2289	87	0.99	0		Disease-associated	PF00089	3	4	21	22	Haemophilia B	Giannelli (1994) Nucleic Acids Res 22:3534	PubMed 7937052	Trypsin								5	0
F9	I316F	ATT				1	-7.7753	46	0.81	0		Disease-associated	PF00089	3	4	21	22	Haemophilia B	Giannelli (1994) Nucleic Acids Res 22:3534	PubMed 7937052	Trypsin								2	0
F9	I316T	ATT				1	-8.3912	68	2.98	0		Disease-associated	PF00089	3	4	21	22	Haemophilia B	Giannelli (1994) Nucleic Acids Res 22:3534	PubMed 7937052	Trypsin								2	0
F9	A317T	GCC				1	-6.5131	6	0.92	0		Disease-associated	PF00089	3	4	21	22	Haemophilia B	Elmahmoudi (2011) Haemophilia 17:544	PubMed 21118338	Trypsin								2	0
F9	A317D	GCC				1	-10.0202	67	2.88	0		Disease-associated	PF00089	3	4	21	22	Haemophilia B	Wulff (2001) F9 LSDB entry Unpublished:.	Source: LSDB	Trypsin								2	0
F9	A317V	GCC				1	-6.6472	24	-0.55	0		Disease-associated	PF00089	3	4	21	22	Haemophilia B	Giannelli (1994) Nucleic Acids Res 22:3534	PubMed 7937052	Trypsin								2	0
F9	L318F	CTT				1	-8.4251	22	0.94	0		Disease-associated	PF00089	3	4	21	22	Haemophilia B	Driscoll (1996) Am J Hematol 51:324	PubMed 8602635	Trypsin								3	0
F9	L318H	CTT				1	-9.9757	66	1.96	0		Disease-associated	PF00089	3	4	21	22	Haemophilia B	Giannelli (1996) Nucleic Acids Res 24:103	PubMed 8594556	Trypsin								3	0
F9	L318R	CTT				1	-10.4761	72	2.19	0		Disease-associated	PF00089	3	4	21	22	Haemophilia B	Giannelli (1994) Nucleic Acids Res 22:3534	PubMed 7937052	Trypsin								3	0
F9	L319Q	CTG				1	-10.9047	52	3.7	0		Disease-associated	PF00089	3	4	21	22	Haemophilia B	Yu (2012) Pathology 44:342	PubMed 22544209	Trypsin								3	0
F9	L319P	CTG				1	-8.6208	73	4.79	0		Disease-associated	PF00089	3	4	21	22	Haemophilia B	Odom (1994) Mol Cell Probes 8:63	PubMed 8028609	Trypsin								3	0
F9	L319R	CTG				1	-9.3098	68	3.38	0		Disease-associated	PF00089	3	4	21	22	Haemophilia B	Karimipoor (2007) Thromb Res 120:135	PubMed 17014892	Trypsin								3	0
F9	L321Q	CTG				1	-9.1765	65	2.39	0		Disease-associated	PF00089	3	4	21	22	Haemophilia B	Wulff (1995) Hum Mutat 6:346	PubMed 8680410	Trypsin								3	0
F9	L321P	CTG				1	-6.8335	79	2.75	0		Disease-associated	PF00089	3	4	21	22	Haemophilia B	Giannelli (1994) Nucleic Acids Res 22:3534	PubMed 7937052	Trypsin								3	0
F9	L321R	CTG				1	-8.5388	76	2.24	0		Disease-associated	PF00089	3	4	21	22	Haemophilia B	Hrachovinova (1997) F9 LSDB entry Meeting abstract:.	Source: LSDB	Trypsin								3	0
F9	D322Y	GAC				1	-4.6718	20	0.5	44.6		Disease-associated	PF00089	3	4	21	22	Haemophilia B	Thompson (1999) F9 LSDB entry Unpublished:.	Source: LSDB	Trypsin								1	0
F9	P324T	CCC				1	-6.2041	12	0.85	0		Disease-associated	PF00089	3	4	21	22	Haemophilia B	Castaman (2007) Am J Hematol 83:88	PubMed 17985356	Trypsin								2	0
F9	P324H	CCC				1	-6.4491	-8	1.04	0		Disease-associated	PF00089	3	4	21	22	Haemophilia B	Rowley (2004) F9 LSDB entry Unpublished:.	Source: LSDB	Trypsin								2	0
F9	L325I	TTA				1	-2.0725	-89	0.83	0		Disease-associated	PF00089	3	4	21	22	Haemophilia B	Giannelli (1994) Nucleic Acids Res 22:3534	PubMed 7937052	Trypsin								3	0
F9	L325V	TTA				1	-3.2419	-72	1.32	0		Disease-associated	PF00089	3	4	21	22	Haemophilia B	Lavergne (2004) F9 LSDB entry Unpublished:.	Source: LSDB	Trypsin								3	0
F9	L325S	TTA				1	-7.7318	13	3.01	0		Disease-associated	PF00089	3	4	21	22	Haemophilia B	Giannelli (1994) Nucleic Acids Res 22:3534	PubMed 7937052	Trypsin								3	0
F9	N328Y	AAC				1	-5.473	69	0.56	0		Disease-associated	PF00089	3	4	21	22	Haemophilia B	Bicocchi (2006) Haemophilia 12:263	PubMed 16643212	Trypsin								3	0
F9	N328I	AAC				1	-4.9227	69	0.55	0		Disease-associated	PF00089	3	4	21	22	Haemophilia B	Thompson (2004) F9 LSDB entry Unpublished:.	Source: LSDB	Trypsin								3	0
F9	N328K	AAC				1	-4.2889	14	1.2	0		Disease-associated	PF00089	3	4	21	22	Haemophilia B	Hrachovinova (1997) F9 LSDB entry Meeting abstract:.	Source: LSDB	Trypsin								3	0
F9	S329R	AGC				1	-0.6732	-85	0.85	118.33		Disease-associated	PF00089	3	4	21	22	Haemophilia B	Eigel (2004) F9 LSDB entry Unpublished:.	Source: LSDB	Trypsin								1	0
F9	Y330C	TAC				1	-6.0756	31	1.11	0		Disease-associated	PF00089	3	4	21	22	Haemophilia B	Giannelli (1994) Nucleic Acids Res 22:3534	PubMed 7937052	Trypsin								1	0
F9	V331F	GTT				1	-6.534	55	0.73	0		Disease-associated	PF00089	3	4	21	22	Haemophilia B	Quadros (2009) J Pediatr Hematol Oncol 31:157	PubMed 19262239	Trypsin								1	1
F9	P333T	CCT				1	-3.9482	46	1.18	0		Disease-associated	PF00089	3	4	21	22	Haemophilia B	Vidal (2000) Br J Haematol 111:549	PubMed 11122099	Trypsin								3	0
F9	P333H	CCT				1	-7.5307	63	0.98	0		Disease-associated	PF00089	3	4	21	22	Haemophilia B	Giannelli (1994) Nucleic Acids Res 22:3534	PubMed 7937052	Trypsin								3	0
F9	P333L	CCT				1	-6.1907	59	0.57	0		Disease-associated	PF00089	3	4	21	22	Haemophilia B	Chen (1991) Hum Genet 87:177	PubMed 2066105	Trypsin								3	0
FHL1	C101F	TGC				1	-9.8643	74	1.15	0		Disease-associated	PF00412					Reducing body myopathy	Shalaby (2009) Neurology 72:375	PubMed 19171836	LIM domain								1	0
FHL1	C104R	TGC				1	-8.8973	85	0.56	0		Disease-associated	PF00412					Reducing body myopathy	Shalaby (2009) Neurology 72:375	PubMed 19171836	LIM domain								2	0
FHL1	C104Y	TGC				1	-8.8973	80	0.18	0		Disease-associated	PF00412					Reducing body myopathy	Waddell (2011) Neuromuscul Disord 21:776	PubMed 21683594	LIM domain								2	0
FHL1	H123Y	CAC				1	-9.9532	80	0.55	0		Disease-associated	PF00412					Reducing body myopathy	Schessl (2008) J Clin Invest 118:904	PubMed 18274675	LIM domain								4	0
FHL1	H123L	CAC				1	-8.7055	80	0.48	0		Disease-associated	PF00412					Reducing body myopathy	Schessl (2009) Brain 132:452	PubMed 19181672	LIM domain								4	0
FHL1	H123Q	CAC				1	-8.5025	78	1.49	0		Disease-associated	PF00412					Reducing body myopathy	Schessl (2009) Brain 132:452	PubMed 19181672	LIM domain								4	0
FHL1	C126Y	TGC				1	-10.4153	71	0.15	0		Disease-associated	PF00412					Reducing body myopathy	Malfatti (2013) J Neuropathol Exp Neurol 72:833	PubMed 23965743	LIM domain								1	0
FHL1	C132F	TGC				1	-9.3391	85	0.41	0		Disease-associated	PF00412					Reducing body myopathy	Schessl (2008) J Clin Invest 118:904	PubMed 18274675	LIM domain								1	0
FHL1	C150R	TGC				1	-8.9577	86	2.1	0		Disease-associated	PF00412					Reducing body myopathy	Schessl (2009) Neuromuscul Disord 19:570	PubMed: No PubMed ID	LIM domain								3	0
FHL1	C150Y	TGC				1	-8.5032	81	0.86	0		Disease-associated	PF00412					Reducing body myopathy	Shalaby (2009) Neurology 72:375	PubMed 19171836	LIM domain								3	0
FHL1	C150S	TGC				1	-7.0234	80	1.49	0		Disease-associated	PF00412					Reducing body myopathy	Schreckenbach (2013) Muscle Nerve 47:127	PubMed 23169582	LIM domain								3	0
FHL1	C153R	TGC				1	-9.2201	86	1.27	0		Disease-associated	PF00412					Reducing body myopathy	Schessl (2008) J Clin Invest 118:904	PubMed 18274675	LIM domain								4	0
FHL1	C153Y	TGC				1	-10.0689	82	1.04	0		Disease-associated	PF00412					Reducing body myopathy	Schessl (2008) J Clin Invest 118:904	PubMed 18274675	LIM domain								4	0
FHL1	C153S	TGC				1	-8.9996	79	1.52	0		Disease-associated	PF00412					Reducing body myopathy	Malfatti (2013) J Neuropathol Exp Neurol 72:833	PubMed 23965743	LIM domain								4	0
FHL1	C153W	TGC				1	-11.301	85	1.03	0		Disease-associated	PF00412					Reducing body myopathy	Malfatti (2013) J Neuropathol Exp Neurol 72:833	PubMed 23965743	LIM domain								4	0
FLNA	T555K	ACG	X	153593531	0.774	1	-4.7253	-35	1.49	0		Disease-associated	PF00630					Otopalatodigital syndrome 2	Robertson (2003) Nat Genet 33:487	PubMed 12612583	Filamin/ABP280 repeat								1	1
FLNA	P637Q	CCG	X	153593006	0.97	1	-8.9113	37	2.05	0		Disease-associated	PF00630					other FLNA-associated malformations	Kyndt (2007) Circulation 115:40	PubMed 17190868	Filamin/ABP280 repeat								1	0
FLNA	L656F	CTC	X	153592950	0.636	1	-1.839	-35	-0.23	0		Disease-associated	PF00630					Heterotopia, periventricular	Sheen (2001) Hum Mol Genet 10:1775	PubMed 11532987	Filamin/ABP280 repeat								1	0
FLNA	V711D	GTC	X	153592631	0.736	1	-6.7911	65	2.84	0		Disease-associated	PF00630					other FLNA-associated malformations	Kyndt (2007) Circulation 115:40	PubMed 17190868	Filamin/ABP280 repeat								1	0
FLNA	G74R	GGG	X	153599394	0.976	1	-8.732	83	3.01	0		Disease-associated	PF00307					Heterotopia, periventricular	de Wit (2010) Clin Res Cardiol 100:45	PubMed 20730588	CH domain								1	0
FLNA	E82V	GAG	X	153599369	0.964	1	-7.455	37	1.12	0		Disease-associated	PF00307					Heterotopia, periventricular	Moro (2002) Neurology 58:916	PubMed 11914408	CH domain								1	0
FLNA	P97S	CCC	X	153599325	0.843	1	-4.1878	60	1.73	0		Disease-associated	PF00307					Heterotopia, periventricular	Lange (2015) Orphanet J Rare Dis 10:134	PubMed 26471271	CH domain								1	0
FLNA	M102V	ATG	X	153599310	0.878	1	-4.3065	26	0.73	0		Disease-associated	PF00307					Heterotopia, periventricular	Guerrini (2004) Neurology 63:51	PubMed 15249610	CH domain								1	0
FLNA	I119N	ATC	X	153599258	0.961	1	-6.5809	60	2.37	0		Disease-associated	PF00307					Heterotopia, periventricular	Solé (2009) J Neurol Neurosurg Psychiatry 80:1394	PubMed 19917821	CH domain								1	0
FLNA	V122G	GTG	X	153599249	0.948	1	-4.1035	45	1.35	0		Disease-associated	PF00307					Heterotopia, periventricular	Solé (2009) J Neurol Neurosurg Psychiatry 80:1394	PubMed 19917821	CH domain								1	0
FLNA	S123Y	TCC	X	153599246	0.915	1	-4.8126	48	0.56	0		Disease-associated	PF00307					Heterotopia, periventricular	Solé (2009) J Neurol Neurosurg Psychiatry 80:1394	PubMed 19917821	CH domain								1	0
FLNA	K127N	AAG	X	153596451	0.435	1	-2.8222	34	0.27	0		Disease-associated	PF00307					Heterotopia, periventricular	Reinstein (2012) Eur J Hum Genet epub:epub	PubMed 23032111	CH domain								1	0
FLNA	A128S	GCC	X	153596450	0.75	1	-3.5673	-5	1.25	0		Disease-associated	PF00307					Heterotopia, periventricular	Gomez-Garre (2005) Hum Genet 118:545	Source: Online submission	CH domain								2	0
FLNA	A128V	GCC	X	153596449	0.876	1	-6.82	-1	1.17	0		Disease-associated	PF00307					Heterotopia, periventricular	Gomez-Garre (2006) J Med Genet 43:232	PubMed 15994863	CH domain								2	0
FLNA	I129M	ATC	X	153596445	0.856	1	-6.0631	35	1.04	0		Disease-associated	PF00307					Heterotopia, periventricular	Reinstein (2012) Eur J Hum Genet epub:epub	PubMed 23032111	CH domain								1	0
FLNA	L138R	CTG	X	153596419	0.992	1	-7.228	78	0.78	0		Disease-associated	PF00307					other FLNA-associated malformations	Proost (2015) Hum Mutat 36:808	PubMed 25907466	CH domain								1	0
FLNA	G139R	GGC	X	153596417	0.97	1	-5.3906	81	0.15	0		Disease-associated	PF00307					Heterotopia, periventricular	Srour (2011) Epilepsia 52:728	PubMed 21320118	CH domain								1	0
FLNA	S149F	TCC	X	153596386	0.94	1	-8.3834	78	0.02	0		Disease-associated	PF00307					Heterotopia, periventricular	Guerrini (2004) Neurology 63:51	PubMed 15249610	CH domain								1	0
FLNA	Q170P	CAG	X	153596323	0.988	1	-7.4225	51	1.25	0		Disease-associated	PF00307					Otopalatodigital syndrome 2	Robertson (2003) Nat Genet 33:487	PubMed 12612583	CH domain								1	0
FLNA	N187S	AAC	X	153596272	0.897	1	-5.2359	43	0.72	0		Disease-associated	PF00307					Otopalatodigital syndrome 2	Moutton (2016) J Hum Genet 61:693	PubMed 27193221	CH domain								1	0
FLNA	R196G	CGG	X	153596246	0.829	1	-4.6497	71	1.59	0		Disease-associated	PF00307					Otopalatodigital syndrome 2	Robertson (2003) Nat Genet 33:487	PubMed 12612583	CH domain								2	0
FLNA	A200S	GCC	X	153596234	0.921	1	-4.8412	0	1.19	0		Disease-associated	PF00307					Otopalatodigital syndrome 2	Robertson (2003) Nat Genet 33:487	PubMed 12612583	CH domain								1	0
FLNA	C205R	TGT	X	153596219	0.948	1	-6.0497	58	0.98	0		Disease-associated	PF00307					Otopalatodigital syndrome 2	Sankararaman (2013) J Pediatr Genet 2:33	PubMed: No PubMed ID	CH domain								1	0
FLNA	C210F	TGT	X	153596100	0.92	1	-4.4398	11	0.39	0		Disease-associated	PF00307					Otopalatodigital syndrome 2	Marino-Enriquez (2007) Am J Med Genet A 143A:1120	PubMed 17431908	CH domain								1	0
FLNA	D212V	GAC	X	153596094	0.929	1	-6.76	52	0.61	0		Disease-associated	PF00307					Otopalatodigital syndrome 2	Kaissi (2015) Clin Case Rep 3:762	PubMed 26401283	CH domain								1	0
FLNA	A2257P	GCC	X	153580549	0.872	1	-7.5669	39	2.37	0		Disease-associated	PF00630					other FLNA-associated malformations	Hommel (2016) Muscle Nerve 54:794	PubMed 27144976	Filamin/ABP280 repeat								1	0
FLNA	L2271R	CTG	X	153580347	0.945	1	-9.8007	61	2.01	0		Disease-associated	PF00630					Heterotopia, periventricular	Vanderver (2016) Ann Neurol 79:1031	PubMed 27159321	Filamin/ABP280 repeat								1	0
FLNA	M229I	ATG	X	153596042	0.938	1	-5.0594	43	0.32	0		Disease-associated	PF00307					Otopalatodigital syndrome 2	Naudion (2016) Clin Genet 89:371	PubMed 26404489	CH domain								1	0
FLNA	E245K	GAG	X	153595900	0.98	1	-5.3106	44	0.61	0		Disease-associated	PF00307					other FLNA-associated malformations	Robertson (2006) Am J Med Genet A 140A:1726	PubMed 16835913	CH domain								1	0
FLNA	D253E	GAC	X	153595874	0.75	0	-4.8704	41	1.43	0		Disease-associated	PF00307					other FLNA-associated malformations	Robertson (2006) Am J Med Genet A 140A:1726	PubMed 16835913	CH domain								1	0
FLNA	E254K	GAG	X	153595873	0.91	1	-5.9339	71	0.62	0		Disease-associated	PF00307					Otopalatodigital syndrome 2	Robertson (2003) Nat Genet 33:487	PubMed 12612583	CH domain								1	0
G6PD	A365D	GCC				1	-3.9857	40	1.35	0		Disease-associated	PF02781	1	1	1	49	Glucose-6-phosphate dehydrogenase deficiency	Xu (1995) Blood 85:257	PubMed 7803800	Glucose-6-phosphate dehydrogenase, C-terminal domain								2	0
G6PD	T366A	ACT				1	-7.6662	83	1.89	0		Disease-associated	PF02781	1	1	1	49	Glucose-6-phosphate dehydrogenase deficiency	Jablonska-Skwiecinska (1999) Hum Mutat 14:477	PubMed 10571945	Glucose-6-phosphate dehydrogenase, C-terminal domain								1	0
G6PD	N376I	AAT				1	-9.4493	80	0.38	0		Disease-associated	PF02781	1	1	1	49	Glucose-6-phosphate dehydrogenase deficiency	Mizukawa (2011) Pediatr Blood Cancer 56:840	PubMed 20949590	Glucose-6-phosphate dehydrogenase, C-terminal domain								1	0
G6PD	G381W	GGG				1	-9.0016	84	1.81	0		Disease-associated	PF02781	1	1	1	49	Glucose-6-phosphate dehydrogenase deficiency	Miwa (1996) Am J Hematol 51:122	PubMed 8579052	Glucose-6-phosphate dehydrogenase, C-terminal domain								2	0
G6PD	G381V	GGG				1	-9.0016	73	1.94	0		Disease-associated	PF02781	1	1	1	49	Glucose-6-phosphate dehydrogenase deficiency	Cappellini (1996) Blood 87:3953	PubMed 8611726	Glucose-6-phosphate dehydrogenase, C-terminal domain								2	0
G6PD	P383S	CCC				1	-6.567	71	1.68	0		Disease-associated	PF02781	1	1	1	49	Glucose-6-phosphate dehydrogenase deficiency	Beutler (1992) Blood 80:255	PubMed 1611091	Glucose-6-phosphate dehydrogenase, C-terminal domain								1	0
G6PD	I385T	ATC				1	-6.1993	70	2.33	0		Disease-associated	PF02781	1	1	1	49	Glucose-6-phosphate dehydrogenase deficiency	Patrinos (2005) G6PD LSDB entry :	Source: LSDB	Glucose-6-phosphate dehydrogenase, C-terminal domain								1	0
G6PD	L386Q	CTG				1	-9.1949	63	3.75	0		Disease-associated	PF02781	1	1	1	49	Glucose-6-phosphate dehydrogenase deficiency	Khan (2017) Microb Pathog 102:160	PubMed 27914961	Glucose-6-phosphate dehydrogenase, C-terminal domain								1	0
G6PD	A391T	GCC				1	-8.2967	70	1.18	0		Disease-associated	PF02781	1	1	1	49	Glucose-6-phosphate dehydrogenase deficiency	Bulliamy (1997) Blood Cells Mol Dis 23:302	PubMed 9410474	Glucose-6-phosphate dehydrogenase, C-terminal domain								2	0
G6PD	A391V	GCC				1	-8.6491	67	0.72	0		Disease-associated	PF02781	1	1	1	49	Glucose-6-phosphate dehydrogenase deficiency	Bulliamy (1997) Blood Cells Mol Dis 23:302	PubMed 9410474	Glucose-6-phosphate dehydrogenase, C-terminal domain								2	0
G6PD	N393I	AAC				1	-7.735	-27	0.29	0		Disease-associated	PF02781	1	1	1	49	Glucose-6-phosphate dehydrogenase deficiency	Chen (2016) Indian J Hematol Blood Transfus 32:315	PubMed 27408423	Glucose-6-phosphate dehydrogenase, C-terminal domain								2	0
G6PD	N393K	AAC				1	-5.7562	-33	0.83	0		Disease-associated	PF02781	1	1	1	49	Glucose-6-phosphate dehydrogenase deficiency	Beutler (1991) J Biol Chem 266:4145; Efferth (2000) Blood Cells Mol Dis 26:101	PubMed 1999409; PubMed 10772881	Glucose-6-phosphate dehydrogenase, C-terminal domain								2	0
G6PD	K396E	AAG				1	-7.4373	66	0.68	0		Disease-associated	PF02781	1	1	1	49	Glucose-6-phosphate dehydrogenase deficiency	Beutler (2002) Blood Cells Mol Dis 28:93	PubMed 12064901	Glucose-6-phosphate dehydrogenase, C-terminal domain								1	0
G6PD	M67T	ATG				1	-6.5325	70	2.1	0		Disease-associated	PF00479	1	1	1	49	Glucose-6-phosphate dehydrogenase deficiency	Bulliamy (1997) Blood Cells Mol Dis 23:302	PubMed 9410474	Glucose-6-phosphate dehydrogenase, NAD binding domain								1	0
G6PD	I410V	ATC				1	-4.1947	-56	-0.08	0		Disease-associated	PF02781	1	1	1	49	Glucose-6-phosphate dehydrogenase deficiency	Beutler (1995) Blood Cells Mol Dis 21:64	PubMed 7655862	Glucose-6-phosphate dehydrogenase, C-terminal domain								2	0
G6PD	I410T	ATC				1	-5.1444	55	0.01	0		Disease-associated	PF02781	1	1	1	49	Glucose-6-phosphate dehydrogenase deficiency	Beutler (1995) Blood Cells Mol Dis 21:64	PubMed 7655862	Glucose-6-phosphate dehydrogenase, C-terminal domain								2	0
G6PD	F411I	TTC				1	-7.3423	74	0.85	0		Disease-associated	PF02781	1	1	1	49	Glucose-6-phosphate dehydrogenase deficiency	Beutler (2002) Blood Cells Mol Dis 28:93	PubMed 12064901	Glucose-6-phosphate dehydrogenase, C-terminal domain								2	0
G6PD	F411L	TTC				1	-6.0728	75	0.6	0		Disease-associated	PF02781	1	1	1	49	Glucose-6-phosphate dehydrogenase deficiency	Xu (1995) Blood 85:257	PubMed 7803800	Glucose-6-phosphate dehydrogenase, C-terminal domain								2	0
G6PD	C415R	TGC				1	-4.3661	9	0.41	0		Disease-associated	PF02781	1	1	1	49	Glucose-6-phosphate dehydrogenase deficiency	Hirono (1989) Proc Natl Acad Sci U S A 86:10015	PubMed 2602358	Glucose-6-phosphate dehydrogenase, C-terminal domain								3	0
G6PD	C415F	TGC				1	-4.9688	-2	-0.01	0		Disease-associated	PF02781	1	1	1	49	Glucose-6-phosphate dehydrogenase deficiency	Bulliamy (1997) Blood Cells Mol Dis 23:302	PubMed 9410474	Glucose-6-phosphate dehydrogenase, C-terminal domain								3	0
G6PD	C415W	TGC				1	-5.789	-3	0.01	0		Disease-associated	PF02781	1	1	1	49	Glucose-6-phosphate dehydrogenase deficiency	Zarza (1997) Br J Haematol 98:578	PubMed 9332310	Glucose-6-phosphate dehydrogenase, C-terminal domain								3	0
G6PD	K416E	AAG				1	-4.7258	-87	0.82	0		Disease-associated	PF02781	1	1	1	49	Glucose-6-phosphate dehydrogenase deficiency	Hirono (1989) Proc Natl Acad Sci U S A 86:10015	PubMed 2602358	Glucose-6-phosphate dehydrogenase, C-terminal domain								1	0
G6PD	R417C	CGC				1	-7.3183	33	0.63	0		Disease-associated	PF02781	1	1	1	49	Glucose-6-phosphate dehydrogenase deficiency	Beutler (1992) Blood 80:255	PubMed 1611091	Glucose-6-phosphate dehydrogenase, C-terminal domain								2	0
G6PD	R417H	CGC				1	-6.8983	46	0.74	0		Disease-associated	PF02781	1	1	1	49	Glucose-6-phosphate dehydrogenase deficiency	Hirono (1989) Proc Natl Acad Sci U S A 86:10015	PubMed 2602358	Glucose-6-phosphate dehydrogenase, C-terminal domain								2	0
G6PD	N418D	AAC				1	-5.103	48	0.39	0		Disease-associated	PF02781	1	1	1	49	Glucose-6-phosphate dehydrogenase deficiency	Bulliamy (1997) Blood Cells Mol Dis 23:302	PubMed 9410474	Glucose-6-phosphate dehydrogenase, C-terminal domain								1	0
G6PD	E419G	GAG				1	-7.9432	64	1.67	0		Disease-associated	PF02781	1	1	1	49	Glucose-6-phosphate dehydrogenase deficiency	Xu (1995) Blood 85:257	PubMed 7803800	Glucose-6-phosphate dehydrogenase, C-terminal domain								1	0
G6PD	I422T	ATC				1	-7.6448	55	2.39	0		Disease-associated	PF02781	1	1	1	49	Glucose-6-phosphate dehydrogenase deficiency	Maciag (2007) Acta Biochim Pol 54:877	PubMed 18066402	Glucose-6-phosphate dehydrogenase, C-terminal domain								1	0
G6PD	R423G	CGC				1	-7.1038	77	1.45	0		Disease-associated	PF02781	1	1	1	49	Glucose-6-phosphate dehydrogenase deficiency	Beutler (1995) Blood Cells Mol Dis 21:64	PubMed 7655862	Glucose-6-phosphate dehydrogenase, C-terminal domain								2	0
G6PD	R423H	CGC				1	-6.5395	53	-0.1	0		Disease-associated	PF02781	1	1	1	49	Glucose-6-phosphate dehydrogenase deficiency	Beutler (1991) J Biol Chem 266:4145	PubMed 1999409	Glucose-6-phosphate dehydrogenase, C-terminal domain								2	0
G6PD	V424L	GTG				1	-3.6499	-69	0.93	0		Disease-associated	PF02781	1	1	1	49	Glucose-6-phosphate dehydrogenase deficiency	Beutler (1992) Blood 80:255	PubMed 1611091	Glucose-6-phosphate dehydrogenase, C-terminal domain								1	0
G6PD	P426A	CCC				1	-6.3524	57	1.09	0		Disease-associated	PF02781	1	1	1	49	Glucose-6-phosphate dehydrogenase deficiency	Edison (2006) Ann Hematol 85:879	PubMed 16944148	Glucose-6-phosphate dehydrogenase, C-terminal domain								3	0
G6PD	P426R	CCC				1	-6.0929	77	0.67	0		Disease-associated	PF02781	1	1	1	49	Glucose-6-phosphate dehydrogenase deficiency	Jang (2015) Ann Clin Lab Sci 45:446	PubMed 26275698	Glucose-6-phosphate dehydrogenase, C-terminal domain								3	0
G6PD	P426L	CCC				1	-7.0042	66	0.96	0		Disease-associated	PF02781	1	1	1	49	Glucose-6-phosphate dehydrogenase deficiency	Filosa (1994) Hum Genet 94:560	PubMed 7959695	Glucose-6-phosphate dehydrogenase, C-terminal domain								3	0
G6PD	E428K	GAG				1	-6.6495	69	0.22	0		Disease-associated	PF02781	1	1	1	49	Glucose-6-phosphate dehydrogenase deficiency	Beutler (1991) Hum Genet 87:462	PubMed 1879833	Glucose-6-phosphate dehydrogenase, C-terminal domain								2	0
G6PD	E428G	GAG				1	-5.5658	60	0.9	0		Disease-associated	PF02781	1	1	1	49	Glucose-6-phosphate dehydrogenase deficiency	Beutler (2002) Blood Cells Mol Dis 28:93	PubMed 12064901	Glucose-6-phosphate dehydrogenase, C-terminal domain								2	0
G6PD	T432N	ACC				1	-3.8765	17	1.21	0		Disease-associated	PF02781	1	1	1	49	Glucose-6-phosphate dehydrogenase deficiency	Manco (2005) Haematologica 90:1135	PubMed 16079115	Glucose-6-phosphate dehydrogenase, C-terminal domain								1	1
G6PD	M435I	ATG				1	-4.576	-56	0.2	0		Disease-associated	PF02781	1	1	1	49	Glucose-6-phosphate dehydrogenase deficiency	Rovira (1995) Br J Haematol 91:66	PubMed 7577654	Glucose-6-phosphate dehydrogenase, C-terminal domain								1	0
G6PD	K437T	AAG				1	-4.5916	86	0.11	0		Disease-associated	PF02781	1	1	1	49	Glucose-6-phosphate dehydrogenase deficiency	Bulliamy (1997) Blood Cells Mol Dis 23:302	PubMed 9410474	Glucose-6-phosphate dehydrogenase, C-terminal domain								1	0
G6PD	P439S	CCG				1	-5.3194	40	0.24	0		Disease-associated	PF02781	1	1	1	49	Glucose-6-phosphate dehydrogenase deficiency	van Wijk (2004) Blood Cells Mol Dis 32:112	PubMed 14757424	Glucose-6-phosphate dehydrogenase, C-terminal domain								3	0
G6PD	P439Q	CCG				1	-6.2323	37	0.27	0		Disease-associated	PF02781	1	1	1	49	Glucose-6-phosphate dehydrogenase deficiency	Chaves (2016) Clin Biochem 49:808	PubMed 26827633	Glucose-6-phosphate dehydrogenase, C-terminal domain								3	0
G6PD	P439R	CCG				1	-7.1567	65	0.29	0		Disease-associated	PF02781	1	1	1	49	Glucose-6-phosphate dehydrogenase deficiency	Grabowska (2004) Blood Cells Mol Dis 32:124	PubMed 14757426	Glucose-6-phosphate dehydrogenase, C-terminal domain								3	0
G6PD	G440C	GGC				1	-7.8994	47	0.86	0		Disease-associated	PF02781	1	1	1	49	Glucose-6-phosphate dehydrogenase deficiency	Hirono (1989) Proc Natl Acad Sci U S A 86:10015	PubMed 2602358	Glucose-6-phosphate dehydrogenase, C-terminal domain								3	0
G6PD	G440D	GGC				1	-4.5855	78	1.14	0		Disease-associated	PF02781	1	1	1	49	Glucose-6-phosphate dehydrogenase deficiency	Beutler (1992) Blood 80:255	PubMed 1611091	Glucose-6-phosphate dehydrogenase, C-terminal domain								3	0
G6PD	G440A	GGC				1	-5.1122	60	0.8	0		Disease-associated	PF02781	1	1	1	49	Glucose-6-phosphate dehydrogenase deficiency	Bulliamy (1997) Blood Cells Mol Dis 23:302	PubMed 9410474	Glucose-6-phosphate dehydrogenase, C-terminal domain								3	0
G6PD	M441V	ATG				1	-3.6753	-55	-0.21	0		Disease-associated	PF02781	1	1	1	49	Glucose-6-phosphate dehydrogenase deficiency	Beutler (2002) Blood Cells Mol Dis 28:93	PubMed 12064901	Glucose-6-phosphate dehydrogenase, C-terminal domain								1	0
G6PD	E446K	GAG				1	-4.7989	-69	0.2	0		Disease-associated	PF02781	1	1	1	49	Glucose-6-phosphate dehydrogenase deficiency	Hirono (1992) Hum Genet 88:347	PubMed 1733837	Glucose-6-phosphate dehydrogenase, C-terminal domain								1	0
G6PD	L452V	CTG				1	-4.9034	31	0.74	0		Disease-associated	PF02781	1	1	1	49	Glucose-6-phosphate dehydrogenase deficiency	McDade (2008) Pediatr Blood Cancer 51:816	PubMed 18677765	Glucose-6-phosphate dehydrogenase, C-terminal domain								1	0
G6PD	A74T	GCC				1	-3.6665	-23	1.79	0		Disease-associated	PF00479	1	1	1	49	Glucose-6-phosphate dehydrogenase deficiency	Minucci (2007) Clin Biochem 40:856	PubMed 17524386	Glucose-6-phosphate dehydrogenase, NAD binding domain								2	0
G6PD	R469P	CGC				1	-8.1472	83	1.14	0		Disease-associated	PF02781	1	1	1	49	Glucose-6-phosphate dehydrogenase deficiency	Beutler (1992) Blood 80:255	PubMed 1611091	Glucose-6-phosphate dehydrogenase, C-terminal domain								1	0
G6PD	L470F	CTC				1	-8.6539	4	1.15	0		Disease-associated	PF02781	1	1	1	49	Glucose-6-phosphate dehydrogenase deficiency	Vulliamy (1993) Hum Mutat 2:159	PubMed 8364584	Glucose-6-phosphate dehydrogenase, C-terminal domain								1	0
G6PD	G477R	GGG				1	-6.2648	88	1.25	0		Disease-associated	PF02781	1	1	1	49	Glucose-6-phosphate dehydrogenase deficiency	Vulliamy (1988) Proc Natl Acad Sci U S A 85:5171	PubMed 3393536	Glucose-6-phosphate dehydrogenase, C-terminal domain								2	0
G6PD	G477V	GGG				1	-8.6368	83	2.17	0		Disease-associated	PF02781	1	1	1	49	Glucose-6-phosphate dehydrogenase deficiency	Yan (2010) J Mol Diagn 12:305	PubMed 20203002	Glucose-6-phosphate dehydrogenase, C-terminal domain								2	0
G6PD	S478G	AGC				1	-4.8948	27	1.14	46.24		Disease-associated	PF02781	1	1	1	49	Glucose-6-phosphate dehydrogenase deficiency	Miwa (1996) Am J Hematol 51:122	PubMed 8579052	Glucose-6-phosphate dehydrogenase, C-terminal domain								1	0
G6PD	Q479H	CAG				1	-4.1306	-85	0.16	0		Disease-associated	PF02781	1	1	1	49	Glucose-6-phosphate dehydrogenase deficiency	Calabro (1993) Am J Hum Genet 52:527	PubMed 8447319	Glucose-6-phosphate dehydrogenase, C-terminal domain								1	0
G6PD	V483E	GTG				1	-10.2919	60	1.78	0		Disease-associated	PF02781	1	1	1	49	Glucose-6-phosphate dehydrogenase deficiency	Bulliamy (1997) Blood Cells Mol Dis 23:302	PubMed 9410474	Glucose-6-phosphate dehydrogenase, C-terminal domain								1	0
G6PD	R484H	CGC				1	-5.4947	67	0.31	0		Disease-associated	PF02781	1	1	1	49	Glucose-6-phosphate dehydrogenase deficiency	Vives-Corrons (1990) Am J Hum Genet 47:575	PubMed 2393028	Glucose-6-phosphate dehydrogenase, C-terminal domain								2	0
G6PD	D486H	GAC				1	-6.0103	37	0.9	0		Disease-associated	PF02781	1	1	1	49	Glucose-6-phosphate dehydrogenase deficiency	Beutler (2002) Blood Cells Mol Dis 28:93	PubMed 12064901	Glucose-6-phosphate dehydrogenase, C-terminal domain								2	1
G6PD	R489P	CGT				1	-5.6306	-33	1.2	0		Disease-associated	PF02781	1	1	1	49	Glucose-6-phosphate dehydrogenase deficiency	Calabro (1993) Am J Hum Genet 52:527	PubMed 8447319	Glucose-6-phosphate dehydrogenase, C-terminal domain								2	0
G6PD	A491T	GCC				1	-5.6091	1	1.24	0		Disease-associated	PF02781	1	1	1	49	Glucose-6-phosphate dehydrogenase deficiency	Ren (2001) Chin Med J (Engl) 114:399	PubMed 11780463	Glucose-6-phosphate dehydrogenase, C-terminal domain								1	0
G6PD	R493S	CGT				1	-4.1723	-69	1.59	0		Disease-associated	PF02781	1	1	1	49	Glucose-6-phosphate dehydrogenase deficiency	Rodrigues (2002) Blood Cells Mol Dis 28:249	PubMed 12064920	Glucose-6-phosphate dehydrogenase, C-terminal domain								3	0
G6PD	R493C	CGT				1	-7.3019	16	1.6	0		Disease-associated	PF02781	1	1	1	49	Glucose-6-phosphate dehydrogenase deficiency	Hirono (1997) Blood 89:4624	PubMed 9192788	Glucose-6-phosphate dehydrogenase, C-terminal domain								3	0
G6PD	P497R	CCA				1	-5.9531	32	0.23	0		Disease-associated	PF02781	1	1	1	49	Glucose-6-phosphate dehydrogenase deficiency	Alfinito (1997) Br J Haematol 98:41	PubMed 9233561	Glucose-6-phosphate dehydrogenase, C-terminal domain								1	0
G6PD	I502L	ATT				1	-1.943	-93	0.44	0		Disease-associated	PF02781	1	1	1	49	Glucose-6-phosphate dehydrogenase deficiency	Yan (2006) Haematologica 91:1321	PubMed 17018380	Glucose-6-phosphate dehydrogenase, C-terminal domain								1	0
G6PD	I78T	ATC				1	-2.4444	-90	2.37	0		Disease-associated	PF00479	1	1	1	49	Glucose-6-phosphate dehydrogenase deficiency	Nafa (1993) Hum Mol Genet 2:81	PubMed 8490627	Glucose-6-phosphate dehydrogenase, NAD binding domain								1	2
G6PD	P511R	CCC				1	-4.3826	-37	0.62	0		Disease-associated	PF02781	1	1	1	49	Glucose-6-phosphate dehydrogenase deficiency	Barisic (2005) J Hum Genet 50:547	PubMed 16143877	Glucose-6-phosphate dehydrogenase, C-terminal domain								1	1
G6PD	G518S	GGC				1	-6.1578	55	2.46	0		Disease-associated	PF02781	1	1	1	49	Glucose-6-phosphate dehydrogenase deficiency	Beutler (2002) Blood Cells Mol Dis 28:93	PubMed 12064901	Glucose-6-phosphate dehydrogenase, C-terminal domain								2	0
G6PD	G518V	GGC				1	-7.0176	80	2.06	0		Disease-associated	PF02781	1	1	1	49	Glucose-6-phosphate dehydrogenase deficiency	Baronciani (1993) Hum Mutat 2:77	PubMed 8477268	Glucose-6-phosphate dehydrogenase, C-terminal domain								2	0
G6PD	P519S	CCC				1	-4.868	61	1.41	0		Disease-associated	PF02781	1	1	1	49	Glucose-6-phosphate dehydrogenase deficiency	Minucci (2007) Clin Biochem 41:742	PubMed 18086567	Glucose-6-phosphate dehydrogenase, C-terminal domain								2	0
G6PD	P519L	CCC				1	-5.6849	67	1.06	0		Disease-associated	PF02781	1	1	1	49	Glucose-6-phosphate dehydrogenase deficiency	Bulliamy (1997) Blood Cells Mol Dis 23:302	PubMed 9410474	Glucose-6-phosphate dehydrogenase, C-terminal domain								2	0
G6PD	P80S	CCC				1	-6.6994	74	0.64	0		Disease-associated	PF00479	1	1	1	49	Glucose-6-phosphate dehydrogenase deficiency	Drousiotou (2004) Blood Cells Mol Dis 33:25	PubMed 15223006	Glucose-6-phosphate dehydrogenase, NAD binding domain								1	0
G6PD	F531C	TTC				1	-5.2088	48	2.22	0		Disease-associated	PF02781	1	1	1	49	Glucose-6-phosphate dehydrogenase deficiency	Bulliamy (1997) Blood Cells Mol Dis 23:302	PubMed 9410474	Glucose-6-phosphate dehydrogenase, C-terminal domain								1	0
G6PD	W83C	TGG				1	-6.7713	22	3.13	0		Disease-associated	PF00479	1	1	1	49	Glucose-6-phosphate dehydrogenase deficiency	Beutler (2002) Blood Cells Mol Dis 28:93	PubMed 12064901	Glucose-6-phosphate dehydrogenase, NAD binding domain								1	0
G6PD	R87W	CGG				1	-6.3714	19	0.5	0		Disease-associated	PF00479	1	1	1	49	Glucose-6-phosphate dehydrogenase deficiency	Beutler (2002) Blood Cells Mol Dis 28:93	PubMed 12064901	Glucose-6-phosphate dehydrogenase, NAD binding domain								2	0
G6PD	D88N	GAT				1	-3.8119	-75	-0.19	0		Disease-associated	PF00479	1	1	1	49	Glucose-6-phosphate dehydrogenase deficiency	Vulliamy (1988) Proc Natl Acad Sci U S A 85:5171	PubMed 3393536	Glucose-6-phosphate dehydrogenase, NAD binding domain								1	0
G6PD	P92L	CCC				1	-8.1154	23	1.77	0		Disease-associated	PF00479	1	1	1	49	Glucose-6-phosphate dehydrogenase deficiency	Hirono (1997) Blood 89:4624	PubMed 9192788	Glucose-6-phosphate dehydrogenase, NAD binding domain								2	0
G6PD	T95A	ACC				1	-6.5397	-10	1.78	0		Disease-associated	PF00479	1	1	1	49	Glucose-6-phosphate dehydrogenase deficiency	García-Magallanes (2014) J Genet 93:325	PubMed 25189226	Glucose-6-phosphate dehydrogenase, NAD binding domain								1	0
G6PD	F96I	TTC				1	-1.5182	-47	1.12	35.68		Disease-associated	PF00479	1	1	1	49	Glucose-6-phosphate dehydrogenase deficiency	Laosombat (2005) Blood Cells Mol Dis 34:191	PubMed 15727905	Glucose-6-phosphate dehydrogenase, NAD binding domain								2	0
G6PD	Y100H	TAT				1	-8.2102	72	3.04	21.61		Disease-associated	PF00479	1	1	1	49	Glucose-6-phosphate dehydrogenase deficiency	Ganczakowski (1995) Am J Hum Genet 56:294	PubMed 7825590	Glucose-6-phosphate dehydrogenase, NAD binding domain								2	0
G6PD	Y100C	TAT				1	-4.9385	14	3.28	21.61		Disease-associated	PF00479	1	1	1	49	Glucose-6-phosphate dehydrogenase deficiency	Rovira (1995) Br J Haematol 91:66	PubMed 7577654	Glucose-6-phosphate dehydrogenase, NAD binding domain								2	0
G6PD	L105P	CTC				1	-6.8811	71	1.87	0		Disease-associated	PF00479	1	1	1	49	Glucose-6-phosphate dehydrogenase deficiency	Vulliamy (1993) Hum Mutat 2:159	PubMed 8364584	Glucose-6-phosphate dehydrogenase, NAD binding domain								1	0
G6PD	R111C	CGC				1	-5.2198	36	0.68	0		Disease-associated	PF00479	1	1	1	49	Glucose-6-phosphate dehydrogenase deficiency	Vulliamy (1993) Hum Mutat 2:159	PubMed 8364584	Glucose-6-phosphate dehydrogenase, NAD binding domain								2	0
G6PD	R111H	CGC				1	-4.5255	-85	0.89	0		Disease-associated	PF00479	1	1	1	49	Glucose-6-phosphate dehydrogenase deficiency	Vulliamy (1993) Hum Mutat 2:159	PubMed 8364584	Glucose-6-phosphate dehydrogenase, NAD binding domain								2	0
G6PD	P122S	CCA				1	-3.3655	-94	0.54	26.87		Disease-associated	PF00479	1	1	1	49	Glucose-6-phosphate dehydrogenase deficiency	Jiang (2006) Hum Genet 119:463	PubMed 16607506	Glucose-6-phosphate dehydrogenase, NAD binding domain								1	0
G6PD	S136C	TCC				1	-7.074	-45	-0.06	0		Disease-associated	PF00479	1	1	1	49	Glucose-6-phosphate dehydrogenase deficiency	Maeda (1992) Am J Hum Genet 51:386	PubMed 1353664	Glucose-6-phosphate dehydrogenase, NAD binding domain								1	0
G6PD	V138E	GTG				1	-5.3743	23	2.09	0		Disease-associated	PF00479	1	1	1	49	Glucose-6-phosphate dehydrogenase deficiency	Bulliamy (1997) Blood Cells Mol Dis 23:302	PubMed 9410474	Glucose-6-phosphate dehydrogenase, NAD binding domain								1	0
G6PD	D143N	GAT				1	-2.0135	-33	-0.21	126.14		Disease-associated	PF00479	1	1	1	49	Glucose-6-phosphate dehydrogenase deficiency	Weimer (1993) Hum Biol 65:41	PubMed 8436389	Glucose-6-phosphate dehydrogenase, NAD binding domain								1	1
G6PD	Y148H	TAC				1	-5.3846	72	2.11	21.61		Disease-associated	PF00479	1	1	1	49	Glucose-6-phosphate dehydrogenase deficiency	Matsuoka (2007) Acta Med Okayama 61:213	PubMed 17726510	Glucose-6-phosphate dehydrogenase, NAD binding domain								1	0
G6PD	H154R	CAC				1	-4.6223	-80	0.45	0		Disease-associated	PF00479	1	1	1	49	Glucose-6-phosphate dehydrogenase deficiency	Chen (1998) Kaohsiung J Med Sci 14:197	PubMed 9589612	Glucose-6-phosphate dehydrogenase, NAD binding domain								1	1
G6PD	G161V	GGG				1	-5.362	-1	0.81	0		Disease-associated	PF00479	1	1	1	49	Glucose-6-phosphate dehydrogenase deficiency	Vulliamy (1993) Hum Mutat 2:159	PubMed 8364584	Glucose-6-phosphate dehydrogenase, NAD binding domain								1	0
G6PD	N165T	AAC				1	-7.326	22	0.53	0		Disease-associated	PF00479	1	1	1	49	Glucose-6-phosphate dehydrogenase deficiency	Beutler (2002) Blood Cells Mol Dis 28:93	PubMed 12064901	Glucose-6-phosphate dehydrogenase, NAD binding domain								2	0
G6PD	N165S	AAC				1	-6.5429	28	1.36	0		Disease-associated	PF00479	1	1	1	49	Glucose-6-phosphate dehydrogenase deficiency	Delbini (2008) Hum Genet 124:312	Source: Online submission	Glucose-6-phosphate dehydrogenase, NAD binding domain								2	0
G6PD	R166C	CGC				1	-6.0667	40	0.16	0		Disease-associated	PF00479	1	1	1	49	Glucose-6-phosphate dehydrogenase deficiency	Zarza (1997) Br J Haematol 98:578	PubMed 9332310	Glucose-6-phosphate dehydrogenase, NAD binding domain								1	1
G6PD	E178K	GAG				1	-4.3196	-58	0.24	29.27		Disease-associated	PF00479	1	1	1	49	Glucose-6-phosphate dehydrogenase deficiency	Yan (2006) Haematologica 91:1321	PubMed 17018380	Glucose-6-phosphate dehydrogenase, NAD binding domain								1	0
G6PD	H185N	CAC				1	-1.6865	26	0.47	57.03		Disease-associated	PF00479	1	1	1	49	Glucose-6-phosphate dehydrogenase deficiency	Menounos (2000) Hum Hered 50:237	PubMed 10782016	Glucose-6-phosphate dehydrogenase, NAD binding domain								2	0
G6PD	H185D	CAC				1	-2.6377	56	0.59	57.03		Disease-associated	PF00479	1	1	1	49	Glucose-6-phosphate dehydrogenase deficiency	Drousiotou (2004) Blood Cells Mol Dis 33:25	PubMed 15223006	Glucose-6-phosphate dehydrogenase, NAD binding domain								2	0
G6PD	C188G	TGC				1	-5.2706	37	2.11	0		Disease-associated	PF00479	1	1	1	49	Glucose-6-phosphate dehydrogenase deficiency	Warny (2015) Scand J Clin Lab Invest 75:390	PubMed 25925739	Glucose-6-phosphate dehydrogenase, NAD binding domain								2	0
G6PD	C188Y	TGC				1	-9.9862	63	0.98	0		Disease-associated	PF00479	1	1	1	49	Glucose-6-phosphate dehydrogenase deficiency	Chen (2010) Pediatr Blood Cancer 55:383	PubMed 20582980	Glucose-6-phosphate dehydrogenase, NAD binding domain								2	0
G6PD	G193S	GGC				1	-3.3252	-37	0.36	0		Disease-associated	PF00479	1	1	1	49	Glucose-6-phosphate dehydrogenase deficiency	Vulliamy (1989) Nucleic Acids Res 17:5868	PubMed 2503817	Glucose-6-phosphate dehydrogenase, NAD binding domain								2	0
G6PD	G193D	GGC				1	-6.4932	33	0.69	0		Disease-associated	PF00479	1	1	1	49	Glucose-6-phosphate dehydrogenase deficiency	Vulliamy (1993) Hum Mutat 2:159	PubMed 8364584	Glucose-6-phosphate dehydrogenase, NAD binding domain								2	0
G6PD	N195D	AAC				1	-6.0543	-24	1.41	0		Disease-associated	PF00479	1	1	1	49	Glucose-6-phosphate dehydrogenase deficiency	Tang (1992) Blood 79:2135	PubMed 1562739	Glucose-6-phosphate dehydrogenase, NAD binding domain								1	0
G6PD	R196H	CGC				1	-6.246	72	0.54	0		Disease-associated	PF00479	1	1	1	49	Glucose-6-phosphate dehydrogenase deficiency	Ganczakowski (1995) Am J Hum Genet 56:294	PubMed 7825590	Glucose-6-phosphate dehydrogenase, NAD binding domain								2	0
G6PD	P202S	CCC				1	-7.983	67	1.6	0		Disease-associated	PF00479	1	1	1	49	Glucose-6-phosphate dehydrogenase deficiency	Roos (1999) Blood 94:2955	PubMed 10556177	Glucose-6-phosphate dehydrogenase, NAD binding domain								1	0
G6PD	F203L	TTC				1	-6.4147	67	1.45	0		Disease-associated	PF00479	1	1	1	49	Glucose-6-phosphate dehydrogenase deficiency	Chen (1996) Hum Hered 46:201; Bulliamy (1997) Blood Cells Mol Dis 23:302	PubMed 8807322; PubMed 9410474	Glucose-6-phosphate dehydrogenase, NAD binding domain								1	0
G6PD	D206G	GAC				1	-6.998	85	0.92	0		Disease-associated	PF00479	1	1	1	49	Glucose-6-phosphate dehydrogenase deficiency	Hirono (1994) Blood 83:3363	PubMed 8193373	Glucose-6-phosphate dehydrogenase, NAD binding domain								1	0
G6PD	S209C	AGC				1	-9.7595	52	0.68	0		Disease-associated	PF00479	1	1	1	49	Glucose-6-phosphate dehydrogenase deficiency	Beutler (2002) Blood Cells Mol Dis 28:93	PubMed 12064901	Glucose-6-phosphate dehydrogenase, NAD binding domain								2	0
G6PD	S209N	AGC				1	-7.2725	52	0.54	0		Disease-associated	PF00479	1	1	1	49	Glucose-6-phosphate dehydrogenase deficiency	Sirdah (2012) Blood Cells Mol Dis 49:152	PubMed 22770933	Glucose-6-phosphate dehydrogenase, NAD binding domain								2	0
G6PD	R212W	CGG				1	-3.292	50	0.39	56.64		Disease-associated	PF00479	1	1	1	49	Glucose-6-phosphate dehydrogenase deficiency	Maeda (1992) Am J Hum Genet 51:386	PubMed 1353664	Glucose-6-phosphate dehydrogenase, NAD binding domain								1	1
G6PD	F221L	TTC				1	-5.7746	-51	1.75	0		Disease-associated	PF00479	1	1	1	49	Glucose-6-phosphate dehydrogenase deficiency	Maciag (2007) Acta Biochim Pol 54:877	PubMed 18066402	Glucose-6-phosphate dehydrogenase, NAD binding domain								1	0
G6PD	R228S	CGC				1	-9.0853	86	1.96	0		Disease-associated	PF00479	1	1	1	49	Glucose-6-phosphate dehydrogenase deficiency	Warny (2015) J Pediatr Hematol Oncol 37:e497	PubMed 26479991	Glucose-6-phosphate dehydrogenase, NAD binding domain								4	0
G6PD	R228C	CGC				1	-7.3483	80	1.09	0		Disease-associated	PF00479	1	1	1	49	Glucose-6-phosphate dehydrogenase deficiency	Maeda (1992) Am J Hum Genet 51:386	PubMed 1353664	Glucose-6-phosphate dehydrogenase, NAD binding domain								4	0
G6PD	R228H	CGC				1	-5.8711	85	0.53	0		Disease-associated	PF00479	1	1	1	49	Glucose-6-phosphate dehydrogenase deficiency	Manco (2007) Hum Genet 121:648	Source: Online submission	Glucose-6-phosphate dehydrogenase, NAD binding domain								4	0
G6PD	R228P	CGC				1	-9.0853	93	1.06	0		Disease-associated	PF00479	1	1	1	49	Glucose-6-phosphate dehydrogenase deficiency	Beutler (1992) Blood 80:255	PubMed 1611091	Glucose-6-phosphate dehydrogenase, NAD binding domain								4	0
G6PD	I229V	ATC				1	-5.4585	9	0.99	0		Disease-associated	PF00479	1	1	1	49	Glucose-6-phosphate dehydrogenase deficiency	Manco (2007) Haematologica 92:1713	PubMed 18056001	Glucose-6-phosphate dehydrogenase, NAD binding domain								1	0
G6PD	M242V	ATG				1	-4.2754	-53	1.06	0		Disease-associated	PF02781	1	1	1	49	Glucose-6-phosphate dehydrogenase deficiency	Vulliamy (1993) Hum Mutat 2:159	PubMed 8364584	Glucose-6-phosphate dehydrogenase, C-terminal domain								1	0
G6PD	V243L	GTG				1	-5.2813	-28	-0.17	0		Disease-associated	PF02781	1	1	1	49	Glucose-6-phosphate dehydrogenase deficiency	Beutler (1991) J Biol Chem 266:4145	PubMed 1999409	Glucose-6-phosphate dehydrogenase, C-terminal domain								1	1
G6PD	F246L	TTT				1	-6.8971	67	0.9	0		Disease-associated	PF02781	1	1	1	49	Glucose-6-phosphate dehydrogenase deficiency	Poggi (1990) Biochem J 271:157	PubMed 2222408	Glucose-6-phosphate dehydrogenase, C-terminal domain								1	0
G6PD	I250M	ATC				1	-3.1093	-78	-0.2	0		Disease-associated	PF02781	1	1	1	49	Glucose-6-phosphate dehydrogenase deficiency	Oliveira (2009) Genet Mol Biol 32:251	PubMed 21637675	Glucose-6-phosphate dehydrogenase, C-terminal domain								1	0
G6PD	R257W	CGG				1	-9.5967	76	0.05	0		Disease-associated	PF02781	1	1	1	49	Glucose-6-phosphate dehydrogenase deficiency	Jablonska-Skwiecinska (1999) Hum Mutat 14:477	PubMed 10571945	Glucose-6-phosphate dehydrogenase, C-terminal domain								2	0
G6PD	R257Q	CGG				1	-6.1998	26	0.76	0		Disease-associated	PF02781	1	1	1	49	Glucose-6-phosphate dehydrogenase deficiency	Beutler (1992) Blood 80:255	PubMed 1611091	Glucose-6-phosphate dehydrogenase, C-terminal domain								2	0
G6PD	D258N	GAC				1	-3.267	-90	0	0		Disease-associated	PF02781	1	1	1	49	Glucose-6-phosphate dehydrogenase deficiency	Han (2008) Hum Genet 124:293	Source: Online submission	Glucose-6-phosphate dehydrogenase, C-terminal domain								1	0
G6PD	A261P	GCC				1	-8.3654	-22	0.02	0		Disease-associated	PF02781	1	1	1	49	Glucose-6-phosphate dehydrogenase deficiency	Wang (2010) J Shanghai Jiatong Univ 30:698	PubMed: No PubMed ID	Glucose-6-phosphate dehydrogenase, C-terminal domain								1	0
G6PD	C262Y	TGC				1	-4.3363	-4	0.3	0		Disease-associated	PF02781	1	1	1	49	Glucose-6-phosphate dehydrogenase deficiency	Hirono (1997) Blood 89:4624	PubMed 9192788	Glucose-6-phosphate dehydrogenase, C-terminal domain								1	0
G6PD	L265F	CTC				1	-4.0907	14	0.81	0		Disease-associated	PF02781	1	1	1	49	Glucose-6-phosphate dehydrogenase deficiency	Yan (2006) Haematologica 91:1321	PubMed 17018380	Glucose-6-phosphate dehydrogenase, C-terminal domain								1	0
G6PD	K268R	AAG				1	-6.3035	-41	-0.04	0		Disease-associated	PF02781	1	1	1	49	Glucose-6-phosphate dehydrogenase deficiency	Zimmerman (1997) J Pediatr 131:284	PubMed 9290617	Glucose-6-phosphate dehydrogenase, C-terminal domain								1	0
G6PD	R276L	CGC				1	-8.2575	89	0.19	0		Disease-associated	PF02781	1	1	1	49	Glucose-6-phosphate dehydrogenase deficiency	Bendaoud (2013) Pathol Biol (Paris) 61:64	PubMed 22552160	Glucose-6-phosphate dehydrogenase, C-terminal domain								1	0
G6PD	G277R	GGG				1	-6.7837	83	2.21	0		Disease-associated	PF02781	1	1	1	49	Glucose-6-phosphate dehydrogenase deficiency	Xia (2016) Mol Genet Metab 119:168	PubMed 27495838	Glucose-6-phosphate dehydrogenase, C-terminal domain								1	0
G6PD	R287G	CGG				1	-8.4713	92	2.45	0		Disease-associated	PF02781	1	1	1	49	Glucose-6-phosphate dehydrogenase deficiency	Beutler (1991) Acta Haematol 86:179	PubMed 1805484	Glucose-6-phosphate dehydrogenase, C-terminal domain								2	0
G6PD	C299Y	TGT				0	-7.5565	72	0.86	0		Disease-associated	PF02781	1	1	1	49	Glucose-6-phosphate dehydrogenase deficiency	Costa (2000) Blood 95:1499	PubMed 10666231	Glucose-6-phosphate dehydrogenase, C-terminal domain								1	0
G6PD	E304K	GAG				1	-7.1223	84	0.59	0		Disease-associated	PF02781	1	1	1	49	Glucose-6-phosphate dehydrogenase deficiency	Xu (1995) Blood 85:257	PubMed 7803800	Glucose-6-phosphate dehydrogenase, C-terminal domain								2	0
G6PD	K305N	AAG				1	-7.9711	-9	0.21	0		Disease-associated	PF02781	1	1	1	49	Glucose-6-phosphate dehydrogenase deficiency	Tanphaichitr (2011) Ann Hematol 90:769	PubMed 21302115	Glucose-6-phosphate dehydrogenase, C-terminal domain								1	0
G6PD	P306S	CCC				1	-7.2118	51	1.61	0		Disease-associated	PF02781	1	1	1	49	Glucose-6-phosphate dehydrogenase deficiency	Taki (2001) Int J Hematol 74:153	PubMed 11594515	Glucose-6-phosphate dehydrogenase, C-terminal domain								2	0
G6PD	P306L	CCC				1	-6.055	68	1.65	0		Disease-associated	PF02781	1	1	1	49	Glucose-6-phosphate dehydrogenase deficiency	Kordes (2010) Pediatr Blood Cancer 54:758	PubMed 20052779	Glucose-6-phosphate dehydrogenase, C-terminal domain								2	0
G6PD	S308P	TCC				1	-8.2819	43	2.77	0		Disease-associated	PF02781	1	1	1	49	Glucose-6-phosphate dehydrogenase deficiency	Beutler (2002) Blood Cells Mol Dis 28:104	PubMed 12064902	Glucose-6-phosphate dehydrogenase, C-terminal domain								2	0
G6PD	S308F	TCC				1	-8.2103	36	1.1	0		Disease-associated	PF02781	1	1	1	49	Glucose-6-phosphate dehydrogenase deficiency	Mason (1995) Blood 85:1377	PubMed 7858267	Glucose-6-phosphate dehydrogenase, C-terminal domain								2	0
G6PD	T309A	ACC				1	-4.843	-58	0.1	0		Disease-associated	PF02781	1	1	1	49	Glucose-6-phosphate dehydrogenase deficiency	Cai (2001) Zhonghua Yi Xue Yi Chuan Xue Za Zhi 18:105	PubMed 11295127	Glucose-6-phosphate dehydrogenase, C-terminal domain								2	0
G6PD	T309S	ACC				1	-4.4516	-85	0.03	0		Disease-associated	PF02781	1	1	1	49	Glucose-6-phosphate dehydrogenase deficiency	Beutler (1992) Hum Hered 42:327	PubMed 1459579	Glucose-6-phosphate dehydrogenase, C-terminal domain								2	0
G6PD	D312Y	GAT				1	-6.0781	49	0.63	0		Disease-associated	PF02781	1	1	1	49	Glucose-6-phosphate dehydrogenase deficiency	Kawamoto (2006) J Hum Genet 51:952	PubMed 16927025	Glucose-6-phosphate dehydrogenase, C-terminal domain								2	0
G6PD	D313G	GAC				1	-6.2175	38	1.47	0		Disease-associated	PF02781	1	1	1	49	Glucose-6-phosphate dehydrogenase deficiency	Suga (2011) J Pediatr Hematol Oncol 33:15	PubMed 21063220	Glucose-6-phosphate dehydrogenase, C-terminal domain								2	0
G6PD	D313E	GAC				0	-5.9597	7	-0.04	0		Disease-associated	PF02781	1	1	1	49	Glucose-6-phosphate dehydrogenase deficiency	Bulliamy (1997) Blood Cells Mol Dis 23:302	PubMed 9410474	Glucose-6-phosphate dehydrogenase, C-terminal domain								2	0
G6PD	V314A	GTC				1	-6.9446	15	2.03	0		Disease-associated	PF02781	1	1	1	49	Glucose-6-phosphate dehydrogenase deficiency	Maciag (2007) Acta Biochim Pol 54:877	PubMed 18066402	Glucose-6-phosphate dehydrogenase, C-terminal domain								1	0
G6PD	R315C	CGT				1	-7.5125	20	1.1	0		Disease-associated	PF02781	1	1	1	49	Glucose-6-phosphate dehydrogenase deficiency	Okano (2001) Eur J Pediatr 160:105	PubMed 11271380	Glucose-6-phosphate dehydrogenase, C-terminal domain								1	0
G6PD	V333L	GTG				1	-3.2675	-37	0.79	0		Disease-associated	PF02781	1	1	1	49	Glucose-6-phosphate dehydrogenase deficiency	Xu (1995) Blood 85:257	PubMed 7803800	Glucose-6-phosphate dehydrogenase, C-terminal domain								1	0
G6PD	V334F	GTC				1	-6.2519	35	1.19	0		Disease-associated	PF02781	1	1	1	49	Glucose-6-phosphate dehydrogenase deficiency	Xu (1995) Blood 85:257	PubMed 7803800	Glucose-6-phosphate dehydrogenase, C-terminal domain								1	0
G6PD	G336S	GGC				1	-8.7151	75	1.05	0		Disease-associated	PF02781	1	1	1	49	Glucose-6-phosphate dehydrogenase deficiency	Beutler (2002) Blood Cells Mol Dis 28:93	PubMed 12064901	Glucose-6-phosphate dehydrogenase, C-terminal domain								1	0
G6PD	Q337P	CAG				1	-9.9709	91	1.81	0		Disease-associated	PF02781	1	1	1	49	Glucose-6-phosphate dehydrogenase deficiency	Benmansour (2013) Blood Cells Mol Dis 50:110	PubMed 22963789	Glucose-6-phosphate dehydrogenase, C-terminal domain								2	0
G6PD	Q337H	CAG				1	-8.0873	74	0	0		Disease-associated	PF02781	1	1	1	49	Glucose-6-phosphate dehydrogenase deficiency	Bulliamy (1997) Blood Cells Mol Dis 23:302	PubMed 9410474	Glucose-6-phosphate dehydrogenase, C-terminal domain								2	0
G6PD	G340E	GGG				1	-5.8767	17	1.25	0		Disease-associated	PF02781	1	1	1	49	Glucose-6-phosphate dehydrogenase deficiency	Bulliamy (1997) Blood Cells Mol Dis 23:302	PubMed 9410474	Glucose-6-phosphate dehydrogenase, C-terminal domain								1	0
G6PD	H62D	CAC				1	-5.9932	36	2.53	0		Disease-associated		1	1	1	49	Glucose-6-phosphate dehydrogenase deficiency	Nuchprayoon (2008) J Hum Genet 53:48	PubMed 18046504									2	0
G6PD	G351E	GGG				1	-6.2497	36	1.94	0		Disease-associated	PF02781	1	1	1	49	Glucose-6-phosphate dehydrogenase deficiency	Bulliamy (1997) Blood Cells Mol Dis 23:302	PubMed 9410474	Glucose-6-phosphate dehydrogenase, C-terminal domain								1	0
G6PD	Y352H	TAC				1	-9.323	80	2.06	0		Disease-associated	PF02781	1	1	1	49	Glucose-6-phosphate dehydrogenase deficiency	Iancovici-Kidon (2000) Blood Cells Mol Dis 26:567	PubMed 11112389	Glucose-6-phosphate dehydrogenase, C-terminal domain								1	0
G6PD	D355N	GAC				1	-7.5034	-29	0.76	0		Disease-associated	PF02781	1	1	1	49	Glucose-6-phosphate dehydrogenase deficiency	Moiz (2011) Int J Lab Hematol 33:570	PubMed 21507207	Glucose-6-phosphate dehydrogenase, C-terminal domain								1	0
G6PD	P356H	CCC				1	-6.2998	-69	0.7	0		Disease-associated	PF02781	1	1	1	49	Glucose-6-phosphate dehydrogenase deficiency	Weimer (1998) Hum Hered 48:92	PubMed 9526168	Glucose-6-phosphate dehydrogenase, C-terminal domain								1	0
G6PD	S362F	TCC				1	-9.6952	83	0.53	0		Disease-associated	PF02781	1	1	1	49	Glucose-6-phosphate dehydrogenase deficiency	Chaves (2016) Clin Biochem 49:808	PubMed 26827633	Glucose-6-phosphate dehydrogenase, C-terminal domain								1	0
G6PD	I63M	ATA				1	-4.7765	-59	1.69	29.61		Disease-associated		1	1	1	49	Glucose-6-phosphate dehydrogenase deficiency	Hirono (1995) Am J Hum Genet 56:1243	PubMed 7726184									1	0
GCK	V16E	GTA	7	44193061	0.857	1	-6.42	48	1.69	64.43		Disease-associated	PF00349	2	7	1	2	GCK-MODY			Hexokinase_1								2	0
GCK	V16Q	GTA				0	-7.67	39	1.57	64.43		Disease-associated	PF00349	2	7	1	2	GCK-MODY			Hexokinase_1								2	0
GCK	E17G	GAG	7	44193058	0.79	1	-4.39	-69	0.82	0		Disease-associated	PF00349	2	7	1	2	GCK-MODY			Hexokinase_1								1	0
GCK	I19N	ATC	7	44193052	0.861	1	-7.34	-42	2.16	0		Disease-associated	PF00349	2	7	1	2	GCK-MODY			Hexokinase_1								1	0
GCK	L20P	CTG	7	44193049	0.968	1	-8.65	44	3.68	0		Disease-associated	PF00349	2	7	1	2	GCK-MODY			Hexokinase_1								1	0
GCK	F23V	TTC	7	44193041	0.957	1	-6.96	60	2.9	0		Disease-associated	PF00349	2	7	1	2	GCK-MODY			Hexokinase_1								1	0
GCK	E28K	GAG	7	44193026	0.714	1	-2.99	22	0.59	106.71		Disease-associated	PF00349	2	7	1	2	GCK-MODY			Hexokinase_1								1	0
GCK	L30P	CTG	7	44193019	0.986	1	-7.84	75	3.4	0		Disease-associated	PF00349	2	7	1	2	GCK-MODY			Hexokinase_1								1	0
GCK	V33A	GTG	7	44193010	0.929	1	-5.24	11	1.73	0		Disease-associated	PF00349	2	7	1	2	GCK-MODY			Hexokinase_1								1	0
GCK	M34R	ATG	7	44193007	0.735	1	-3.16	-56	1.37	0		Disease-associated	PF00349	2	7	1	2	GCK-MODY			Hexokinase_1								1	0
GCK	R36P	CGG	7	44193001	0.968	1	-7.53	72	1.95	0		Disease-associated	PF00349	2	7	1	2	GCK-MODY			Hexokinase_1								3	0
GCK	R36Q	CGG	7	44193001	0.833	1	-3.75	-37	0.33	0		Disease-associated	PF00349	2	7	1	2	GCK-MODY			Hexokinase_1								3	0
GCK	R36W	CGG	7	44193002	0.911	1	-7.02	75	0.42	0		Disease-associated	PF00349	2	7	1	2	GCK-MODY			Hexokinase_1								3	0
GCK	M37R	ATG	7	44192998	0.974	1	-7.98	56	1.37	0		Disease-associated	PF00349	2	7	1	2	GCK-MODY			Hexokinase_1								1	0
GCK	Q38P	CAG	7	44192995	0.887	1	-6.31	4	2.23	0		Disease-associated	PF00349	2	7	1	2	GCK-MODY			Hexokinase_1								1	0
GCK	E40D	GAG	7	44192988	0.801	1	-3.91	-66	1.35	0		Disease-associated	PF00349	2	7	1	2	GCK-MODY			Hexokinase_1								2	0
GCK	M41T	ATG	7	44192986	0.979	1	-8.04	60	2.57	0		Disease-associated	PF00349	2	7	1	2	GCK-MODY			Hexokinase_1								1	0
GCK	R43G	CGC	7	44192981	0.9	1	-6.18	55	2.07	0		Disease-associated	PF00349	2	7	1	2	GCK-MODY			Hexokinase_1								5	0
GCK	R43H	CGC	7	44192980	0.816	1	-5.54	24	0.77	0		Disease-associated	PF00349	2	7	1	2	GCK-MODY			Hexokinase_1								5	0
GCK	R43P	CGC	7	44192980	0.916	1	-6.39	60	1.78	0		Disease-associated	PF00349	2	7	1	2	GCK-MODY			Hexokinase_1								5	0
GCK	R43S	CGC	7	44192981	0.836	1	-5	29	1.12	0		Disease-associated	PF00349	2	7	1	2	GCK-MODY			Hexokinase_1								5	0
GCK	G44C	GGC	7	44192978	0.967	1	-6.45	2	0.16	0		Disease-associated	PF00349	2	7	1	2	GCK-MODY			Hexokinase_1								3	0
GCK	G44D	GGC	7	44192977	0.995	1	-8.29	58	1.18	0		Disease-associated	PF00349	2	7	1	2	GCK-MODY			Hexokinase_1								3	0
GCK	G44S	GGC	7	44192978	0.962	1	-5.78	24	0.77	0		Disease-associated	PF00349	2	7	1	2	GCK-MODY			Hexokinase_1								3	0
GCK	R46S	AGG	7	44192970	0.567	1	-1.1	-98	0.33	0		Disease-associated	PF00349	2	7	1	2	GCK-MODY			Hexokinase_1								1	1
GCK	A53S	GCC	7	44192951	0.831	1	-2.62	-78	0.46	0		Disease-associated	PF00349	2	7	1	2	GCK-MODY			Hexokinase_1								2	0
GCK	A53V	GCC	7	44192950	0.935	1	-5.62	3	0.89	0		Disease-associated	PF00349	2	7	1	2	GCK-MODY			Hexokinase_1								2	0
GCK	V55A	GTG	7	44192944	0.945	1	-6.14	42	2.6	0		Disease-associated	PF00349	2	7	1	2	GCK-MODY			Hexokinase_1								2	0
GCK	V55G	GTG	7	44192944	0.969	1	-6.72	68	2.96	0		Disease-associated	PF00349	2	7	1	2	GCK-MODY			Hexokinase_1								2	0
GCK	M57I	ATG	7	44192937	0.988	1	-7.33	56	1.55	0		Disease-associated	PF00349	2	7	1	2	GCK-MODY			Hexokinase_1								3	0
GCK	M57R	ATG	7	44192938	0.979	1	-9.27	81	1.56	0		Disease-associated	PF00349	2	7	1	2	GCK-MODY			Hexokinase_1								3	0
GCK	M57T	ATG	7	44192938	0.987	1	-8.35	73	2.13	0		Disease-associated	PF00349	2	7	1	2	GCK-MODY			Hexokinase_1								3	0
GCK	L58P	CTG	7	44192935	0.99	1	-6.64	83	2.47	0		Disease-associated	PF00349	2	7	1	2	GCK-MODY			Hexokinase_1								1	0
GCK	P59L	CCC	7	44192932	0.929	1	-4.01	46	1.36	0		Disease-associated	PF00349	2	7	1	2	GCK-MODY			Hexokinase_1								2	0
GCK	P59S	CCC	7	44192933	0.956	1	-4.64	63	1.4	0		Disease-associated	PF00349	2	7	1	2	GCK-MODY			Hexokinase_1								2	0
GCK	T60I	ACC	7	44192929	0.979	1	-9.14	81	0.82	0		Disease-associated	PF00349	2	7	1	2	GCK-MODY			Hexokinase_1								1	0
GCK	Y61C	TAC	7	44192926	0.971	1	-4.05	26	1.85	0		Disease-associated	PF00349	2	7	1	2	GCK-MODY			Hexokinase_1								2	0
GCK	Y61S	TAC	7	44192926	0.975	1	-6.43	71	2.14	0		Disease-associated	PF00349	2	7	1	2	GCK-MODY			Hexokinase_1								2	0
GCK	V62A	GTG	7	44192923	0.97	1	-5.33	56	1.54	0		Disease-associated	PF00349	2	7	1	2	GCK-MODY			Hexokinase_1								2	0
GCK	V62M	GTG	7	44192924	0.972	1	-5.96	53	1.01	0		Disease-associated	PF00349	2	7	1	2	GCK-MODY			Hexokinase_1								2	0
GCK	G68D	GGC	7	44192905	0.983	1	-5.84	73	1.04	0		Disease-associated	PF00349	2	7	1	2	GCK-MODY			Hexokinase_1								2	0
GCK	E70D	GAA	7	44192023	0.871	1	-6.03	71	0.25	0		Disease-associated	PF00349	2	7	1	2	GCK-MODY			Hexokinase_1								2	0
GCK	E70K	GAA	7	44192900	0.976	1	-5.69	71	0.17	0		Disease-associated	PF00349	2	7	1	2	GCK-MODY			Hexokinase_1								2	0
GCK	V71I	GTC	7	44192022	0.702	1	-3.85	-69	0.31	0		Disease-associated	PF00349	2	7	1	2	GCK-MODY			Hexokinase_1								1	0
GCK	D73G	GAC	7	44192015	0.97	1	-7.06	52	1.12	0		Disease-associated	PF00349	2	7	1	2	GCK-MODY			Hexokinase_1								1	0
GCK	S76C	TCC	7	44192006	0.878	1	-5.52	2	-1.44	0		Disease-associated	PF00349	2	7	1	2	GCK-MODY			Hexokinase_1								3	0
GCK	S76F	TCC	7	44192006	0.91	1	-6.65	40	-0.73	0		Disease-associated	PF00349	2	7	1	2	GCK-MODY			Hexokinase_1								3	0
GCK	S76Y	TCC	7	44192006	0.922	1	-6.65	38	-0.95	0		Disease-associated	PF00349	2	7	1	2	GCK-MODY			Hexokinase_1								3	0
GCK	L77P	CTG	7	44192003	0.978	1	-9.92	80	5.29	0		Disease-associated	PF00349	2	7	1	2	GCK-MODY			Hexokinase_1								2	0
GCK	L77R	CTG	7	44192003	0.98	1	-9.92	75	3.47	0		Disease-associated	PF00349	2	7	1	2	GCK-MODY			Hexokinase_1								2	0
GCK	D78E	GAC	7	44191999	0.9	0	-4.79	67	1.09	0		Disease-associated	PF00349	2	7	1	2	GCK-MODY			Hexokinase_1								3	0
GCK	D78G	GAC	7	44192000	0.996	1	-6.89	84	1.06	0		Disease-associated	PF00349	2	7	1	2	GCK-MODY			Hexokinase_1								3	0
GCK	D78H	GAC	7	44192001	0.971	1	-5.89	67	-0.28	0		Disease-associated	PF00349	2	7	1	2	GCK-MODY			Hexokinase_1								3	0
GCK	G80A	GGT	7	44191994	0.98	1	-7.46	71	1.78	0		Disease-associated	PF00349	2	7	1	2	GCK-MODY			Hexokinase_1								3	0
GCK	G80D	GGT	7	44191994	0.981	1	-8.66	89	2.14	0		Disease-associated	PF00349	2	7	1	2	GCK-MODY			Hexokinase_1								3	0
GCK	G80S	GGT	7	44191995	0.961	1	-6.03	70	1.56	0		Disease-associated	PF00349	2	7	1	2	GCK-MODY			Hexokinase_1								3	0
GCK	G81C	GGC	7	44191992	0.975	1	-7.75	85	0.74	0		Disease-associated	PF00349	2	7	1	2	GCK-MODY			Hexokinase_1								3	0
GCK	G81D	GGC	7	44191991	0.985	1	-5.86	92	0.69	0		Disease-associated	PF00349	2	7	1	2	GCK-MODY			Hexokinase_1								3	0
GCK	G81S	GGC	7	44191992	0.977	1	-5.6	87	0.56	0		Disease-associated	PF00349	2	7	1	2	GCK-MODY			Hexokinase_1								3	0
GCK	T82A	ACT	7	44191989	0.952	1	-4.89	74	0.3	0		Disease-associated	PF00349	2	7	1	2	GCK-MODY			Hexokinase_1								3	0
GCK	T82I	ACT	7	44191988	0.991	1	-7.33	83	0.19	0		Disease-associated	PF00349	2	7	1	2	GCK-MODY			Hexokinase_1								3	0
GCK	T82P	ACT	7	44191989	0.991	1	-6.93	89	0	0		Disease-associated	PF00349	2	7	1	2	GCK-MODY			Hexokinase_1								3	0
GCK	T103I	ACC	7	44191925	0.724	1	-1.69	-33	0.19	0		Disease-associated	PF00349	2	7	1	2	GCK-MODY			Hexokinase_1								3	0
GCK	T103N	ACC	7	44191925	0.8	1	-4.65	39	0.72	0		Disease-associated	PF00349	2	7	1	2	GCK-MODY			Hexokinase_1								3	0
GCK	Q106P	CAG	7	44191916	0.917	1	-4.48	31	1.48	0		Disease-associated	PF00349	2	7	1	2	GCK-MODY			Hexokinase_1								1	0
GCK	Y108C	TAC	7	44191910	0.968	1	-4.12	31	2.43	0		Disease-associated	PF00349	2	7	1	2	GCK-MODY			Hexokinase_1								3	0
GCK	Y108F	TAC	7	44191910	0.849	1	-2.85	13	0.57	0		Disease-associated	PF00349	2	7	1	2	GCK-MODY			Hexokinase_1								3	0
GCK	Y108H	TAC	7	44191911	0.949	1	-5.18	73	2.05	0		Disease-associated	PF00349	2	7	1	2	GCK-MODY			Hexokinase_1								3	0
GCK	I110N	ATC	7	44191904	0.965	1	-6.59	72	2.08	0		Disease-associated	PF00349	2	7	1	2	GCK-MODY			Hexokinase_1								2	0
GCK	I110T	ATC	7	44191904	0.937	1	-4.62	2	1.74	0		Disease-associated	PF00349	2	7	1	2	GCK-MODY			Hexokinase_1								2	0
GCK	P111L	CCC	7	44191901	0.951	1	-7.13	35	2.29	0		Disease-associated	PF00349	2	7	1	2	GCK-MODY			Hexokinase_1								1	0
GCK	A114P	GCC	7	44191893	0.89	1	-4.76	21	1.96	0		Disease-associated	PF00349	2	7	1	2	GCK-MODY			Hexokinase_1								1	1
GCK	M115I	ATG	7	44191888	0.88	1	-4.38	-28	0.32	0		Disease-associated	PF00349	2	7	1	2	GCK-MODY			Hexokinase_1								1	2
GCK	T116P	ACC	7	44191887	0.876	1	-6.81	-29	0.22	0		Disease-associated	PF00349	2	7	1	2	GCK-MODY			Hexokinase_1								1	0
GCK	G117R	GGC	7	44191884	0.971	1	-7.18	58	0.92	0		Disease-associated	PF00349	2	7	1	2	GCK-MODY			Hexokinase_1								2	0
GCK	G117S	GGC	7	44191884	0.933	1	-4.8	5	1.16	0		Disease-associated	PF00349	2	7	1	2	GCK-MODY			Hexokinase_1								2	0
GCK	T118I	ACT	7	44191880	0.961	1	-5.92	20	1	0		Disease-associated	PF00349	2	7	1	2	GCK-MODY			Hexokinase_1								1	0
GCK	A119D	GCT	7	44191877	0.804	1	-5.42	55	1.27	0		Disease-associated	PF00349	2	7	1	2	GCK-MODY			Hexokinase_1								1	1
GCK	E120K	GAG	7	44191875	0.693	1	-4.05	-51	0.27	0		Disease-associated	PF00349	2	7	1	2	GCK-MODY			Hexokinase_1								1	0
GCK	L122F	CTC	7	44190674	0.954	1	-4.88	-1	0.4	0		Disease-associated	PF00349	2	7	1	2	GCK-MODY			Hexokinase_1								2	0
GCK	L122P	CTC	7	44190673	0.98	1	-8.99	72	2.85	0		Disease-associated	PF00349	2	7	1	2	GCK-MODY			Hexokinase_1								2	0
GCK	F123L	TTC	7	44190671	0.943	1	-5.69	62	1.74	0		Disease-associated	PF00349	2	7	1	2	GCK-MODY			Hexokinase_1								2	0
GCK	F123S	TTC	7	44190670	0.983	1	-8.96	71	3.03	0		Disease-associated	PF00349	2	7	1	2	GCK-MODY			Hexokinase_1								2	0
GCK	D124H	GAC	7	44190668	0.985	1	-6.45	36	0.36	0		Disease-associated	PF00349	2	7	1	2	GCK-MODY			Hexokinase_1								2	0
GCK	D124N	GAC	7	44190668	0.817	1	-4.04	7	0.34	0		Disease-associated	PF00349	2	7	1	2	GCK-MODY			Hexokinase_1								2	0
GCK	Y125C	TAC	7	44190664	0.977	1	-7.62	20	2.41	0		Disease-associated	PF00349	2	7	1	2	GCK-MODY			Hexokinase_1								1	0
GCK	S127P	TCT	7	44190659	0.717	1	-4.11	29	1.92	0		Disease-associated	PF00349	2	7	1	2	GCK-MODY			Hexokinase_1								1	0
GCK	C129F	TGC	7	44190652	0.959	1	-6.83	46	0.82	0		Disease-associated	PF00349	2	7	1	2	GCK-MODY			Hexokinase_1								2	0
GCK	C129Y	TGC	7	44190652	0.97	1	-7.19	41	0.72	0		Disease-associated	PF00349	2	7	1	2	GCK-MODY			Hexokinase_1								2	0
GCK	I130N	ATC	7	44190649	0.937	1	-6.73	42	3.41	0		Disease-associated	PF00349	2	7	1	2	GCK-MODY			Hexokinase_1								2	0
GCK	I130T	ATC	7	44190649	0.932	1	-4.38	-27	2.88	0		Disease-associated	PF00349	2	7	1	2	GCK-MODY			Hexokinase_1								2	0
GCK	S131P	TCC	7	44190647	0.93	1	-7.45	-41	1.39	0		Disease-associated	PF00349	2	7	1	2	GCK-MODY			Hexokinase_1								1	0
GCK	D132N	GAC	7	44190644	0.465	1	-2.12	-87	0.32	0		Disease-associated	PF00349	2	7	1	2	GCK-MODY			Hexokinase_1								1	0
GCK	F133L	TTC	7	44190641	0.969	1	-4.88	34	1.76	0		Disease-associated	PF00349	2	7	1	2	GCK-MODY			Hexokinase_1								1	0
GCK	L134P	CTG	7	44190637	0.978	1	-6.02	49	2.99	0		Disease-associated	PF00349	2	7	1	2	GCK-MODY			Hexokinase_1								1	0
GCK	H137D	CAT	7	44190629	0.747	1	-4.81	-40	1.92	0		Disease-associated	PF00349	2	7	1	2	GCK-MODY			Hexokinase_1								2	0
GCK	H137R	CAT	7	44190628	0.598	1	-2.44	-85	1.21	0		Disease-associated	PF00349	2	7	1	2	GCK-MODY			Hexokinase_1								2	0
GCK	Q138P	CAG	7	44190625	0.628	1	-2.46	-63	0.18	24.08		Disease-associated	PF00349	2	7	1	2	GCK-MODY			Hexokinase_1								1	0
GCK	L144P	CTG	7	44190607	0.991	1	-6.53	49	2.43	0		Disease-associated	PF00349	2	7	1	2	GCK-MODY			Hexokinase_1								1	0
GCK	L146R	CTG	7	44190607	0.925	1	-8.85	69	2.44	0		Disease-associated	PF00349	2	7	1	2	GCK-MODY			Hexokinase_1								2	0
GCK	F150L	TTC	7	44190588	0.954	1	-5.54	52	1.27	0		Disease-associated	PF00349	2	7	1	2	GCK-MODY			Hexokinase_1								3	0
GCK	F150S	TTC	7	44190589	0.983	1	-9.54	70	4	0		Disease-associated	PF00349	2	7	1	2	GCK-MODY			Hexokinase_1								3	0
GCK	F150Y	TTC	7	44190589	0.962	1	-7.48	45	1.2	0		Disease-associated	PF00349	2	7	1	2	GCK-MODY			Hexokinase_1								3	0
GCK	S151C	TCC	7	44190586	0.984	1	-5.8	45	0.6	0		Disease-associated	PF00349	2	7	1	2	GCK-MODY			Hexokinase_1								3	0
GCK	S151P	TCC	7	44190587	0.991	1	-4.2	83	0.91	0		Disease-associated	PF00349	2	7	1	2	GCK-MODY			Hexokinase_1								3	0
GCK	F152I	TTT	7	44190584	0.994	1	-8.52	56	1.1	0		Disease-associated	PF00349	2	7	1	2	GCK-MODY			Hexokinase_1								3	0
GCK	F152L	TTT	7	44190582	0.942	1	-7.26	71	1.23	0		Disease-associated	PF00349	2	7	1	2	GCK-MODY			Hexokinase_1								3	0
GCK	F152S	TTT	7	44190583	0.981	1	-7.13	77	3.59	0		Disease-associated	PF00349	2	7	1	2	GCK-MODY			Hexokinase_1								3	0
GCK	V154L	GTG	7	44190578	0.666	1	-3.43	-75	0.99	0		Disease-associated	PF00349	2	7	1	2	GCK-MODY			Hexokinase_1								1	0
GCK	R155T	AGG	7	44190574	0.814	1	-2.32	-83	0.3	0		Disease-associated	PF00349	2	7	1	2	GCK-MODY			Hexokinase_1								1	0
GCK	H156D	CAC	7	44190572	0.836	1	-6.01	56	1.81	0		Disease-associated	PF00349	2	7	1	2	GCK-MODY			Hexokinase_1								2	0
GCK	H156Y	CAC	7	44190572	0.88	1	-5.91	39	0.42	0		Disease-associated	PF00349	2	7	1	2	GCK-MODY			Hexokinase_1								2	0
GCK	E157K	GAA	7	44190569	0.688	1	-1.85	-84	0.09	0		Disease-associated	PF00349	2	7	1	2	GCK-MODY			Hexokinase_1								1	0
GCK	I159N	ATC	7	44190562	0.947	1	-7.14	52	2.16	4.86		Disease-associated	PF00349	2	7	1	2	GCK-MODY			Hexokinase_1								1	0
GCK	D160E	GAT	7	44190558	0.893	1	-5.23	-12	0.83	0		Disease-associated	PF00349	2	7	1	2	GCK-MODY			Hexokinase_1								2	0
GCK	K161N	AAG	7	44190555	0.759	1	-3.81	-87	0.41	0		Disease-associated	PF00349	2	7	1	2	GCK-MODY			Hexokinase_1								1	0
GCK	G162D	GGC	7	44189662	0.976	1	-5.96	60	1.46	0		Disease-associated	PF00349	2	7	1	2	GCK-MODY			Hexokinase_1								2	0
GCK	G162S	GGC	7	44189663	0.931	1	-2.92	-59	0.59	0		Disease-associated	PF00349	2	7	1	2	GCK-MODY			Hexokinase_1								2	0
GCK	L164F	CTT	7	44189657	0.978	1	-7.87	53	0.33	0		Disease-associated	PF00349	2	7	1	2	GCK-MODY			Hexokinase_1								3	0
GCK	L164I	CTT	7	44189657	0.842	1	-5.25	-10	0.62	0		Disease-associated	PF00349	2	7	1	2	GCK-MODY			Hexokinase_1								3	0
GCK	L164P	CTT	7	44189656	0.99	1	-8.97	84	0.96	0		Disease-associated	PF00349	2	7	1	2	GCK-MODY			Hexokinase_1								3	0
GCK	L165F	CTC	7	44189654	0.843	1	-5.12	26	0.81	0		Disease-associated	PF00349	2	7	1	2	GCK-MODY			Hexokinase_1								2	0
GCK	L165V	CTC	7	44189654	0.496	1	-2.38	-95	0.77	0		Disease-associated	PF00349	2	7	1	2	GCK-MODY			Hexokinase_1								2	0
GCK	W167R	TGG	7	44189648	0.923	1	-7.45	94	2.3	0		Disease-associated	PF00349	2	7	1	2	GCK-MODY			Hexokinase_1								1	0
GCK	T168I	ACC	7	44189644	0.997	1	-8.16	85	0.49	0		Disease-associated	PF00349	2	7	1	2	GCK-MODY			Hexokinase_1								3	0
GCK	T168P	ACC	7	44189645	0.988	1	-9.3	90	1.97	0		Disease-associated	PF00349	2	7	1	2	GCK-MODY			Hexokinase_1								3	0
GCK	K169N	AAG	7	44189640	0.906	1	-7.02	80	0.04	0		Disease-associated	PF00349	2	7	1	2	GCK-MODY			Hexokinase_1								2	0
GCK	G170D	GGC	7	44189638	0.938	1	-3.76	78	1.44	0		Disease-associated	PF00349	2	7	1	2	GCK-MODY			Hexokinase_1								2	0
GCK	G170S	GGC	7	44189639	0.949	1	-4.22	51	1.78	0		Disease-associated	PF00349	2	7	1	2	GCK-MODY			Hexokinase_1								2	0
GCK	F171C	TTC	7	44189635	0.994	1	-7.02	37	2.33	0		Disease-associated	PF00349	2	7	1	2	GCK-MODY			Hexokinase_1								2	0
GCK	F171L	TTC	7	44189634	0.969	1	-5.14	65	1.86	0		Disease-associated	PF00349	2	7	1	2	GCK-MODY			Hexokinase_1								2	0
GCK	A173S	GCC	7	44189630	0.86	1	-4.76	14	0.99	0		Disease-associated	PF00349	2	7	1	2	GCK-MODY			Hexokinase_1								1	1
GCK	S174L	TCA	7	44189626	0.912	1	-6.23	13	0.86	0		Disease-associated	PF00349	2	7	1	2	GCK-MODY			Hexokinase_1								1	0
GCK	G175A	GGA	7	44189623	0.962	1	-6.24	29	1.65	0		Disease-associated	PF00349	2	7	1	2	GCK-MODY			Hexokinase_1								4	0
GCK	G175E	GGA	7	44189623	0.914	1	-4.3	49	1.91	0		Disease-associated	PF00349	2	7	1	2	GCK-MODY			Hexokinase_1								4	0
GCK	G175R	GGA	7	44189624	0.965	1	-6.51	59	1.74	0		Disease-associated	PF00349	2	7	1	2	GCK-MODY			Hexokinase_1								4	0
GCK	G175V	GGA	7	44189623	0.98	1	-9.04	17	2.26	0		Disease-associated	PF00349	2	7	1	2	GCK-MODY			Hexokinase_1								4	0
GCK	A176T	GCA	7	44189621	0.679	1	-3.53	-85	0.79	0		Disease-associated	PF00349	2	7	1	2	GCK-MODY			Hexokinase_1								1	0
GCK	E177D	GAA	7	44189616	0.86	1	-6.26	20	-0.06	0		Disease-associated	PF00349	2	7	1	2	GCK-MODY			Hexokinase_1								1	0
GCK	G178A	GGG	7	44189614	0.954	1	-5.82	60	1.8	0		Disease-associated	PF00349	2	7	1	2	GCK-MODY			Hexokinase_1								5	0
GCK	G178E	GGG	7	44189614	0.964	1	-4.67	73	1.99	0		Disease-associated	PF00349	2	7	1	2	GCK-MODY			Hexokinase_1								5	0
GCK	G178R	GGG	7	44189615	0.979	1	-4.2	79	1.77	0		Disease-associated	PF00349	2	7	1	2	GCK-MODY			Hexokinase_1								5	0
GCK	G178V	GGG	7	44189614	0.987	1	-6.65	76	2.32	0		Disease-associated	PF00349	2	7	1	2	GCK-MODY			Hexokinase_1								5	0
GCK	G178W	GGG	7	44189615	0.98	1	-7.6	85	2.1	0		Disease-associated	PF00349	2	7	1	2	GCK-MODY			Hexokinase_1								5	0
GCK	N180H	AAT	7	44189609	0.938	1	-5.93	44	0.5	0		Disease-associated	PF00349	2	7	1	2	GCK-MODY			Hexokinase_1								3	0
GCK	N180K	AAT	7	44189607	0.751	1	-5.49	61	0.88	0		Disease-associated	PF00349	2	7	1	2	GCK-MODY			Hexokinase_1								3	0
GCK	N180S	AAT	7	44189608	0.746	1	-5.39	19	0.41	0		Disease-associated	PF00349	2	7	1	2	GCK-MODY			Hexokinase_1								3	0
GCK	V181A	GTC	7	44189605	0.869	1	-3.83	25	2.1	29.61		Disease-associated	PF00349	2	7	1	2	GCK-MODY			Hexokinase_1								1	0
GCK	V182G	GTG	7	44189602	0.926	1	-5.46	10	2.07	0		Disease-associated	PF00349	2	7	1	2	GCK-MODY			Hexokinase_1								3	0
GCK	V182L	GTG	7	44189603	0.895	1	-6.15	32	0.88	0		Disease-associated	PF00349	2	7	1	2	GCK-MODY			Hexokinase_1								3	0
GCK	V182M	GTG	7	44189603	0.937	1	-6.84	29	0.98	0		Disease-associated	PF00349	2	7	1	2	GCK-MODY			Hexokinase_1								3	0
GCK	L185P	CTG	7	44189593	0.985	1	-9.48	85	4.87	0		Disease-associated	PF00349	2	7	1	2	GCK-MODY			Hexokinase_1								2	0
GCK	L185V	CTG	7	44189594	0.899	1	-6.52	37	1.43	0		Disease-associated	PF00349	2	7	1	2	GCK-MODY			Hexokinase_1								2	0
GCK	R186L	CGA	7	44189590	0.871	1	-5.7	54	0.18	0		Disease-associated	PF00349	2	7	1	2	GCK-MODY			Hexokinase_1								2	0
GCK	R186Q	CGA	7	44189590	0.806	1	-3.55	-20	0.29	0		Disease-associated	PF00349	2	7	1	2	GCK-MODY			Hexokinase_1								2	0
GCK	D187Y	GAC	7	44189588	0.922	1	-6.94	71	0.16	0		Disease-associated	PF00349	2	7	1	2	GCK-MODY			Hexokinase_1								1	1
GCK	A188E	GCT				0	-5.96	22	1.95	0		Disease-associated	PF00349	2	7	1	2	GCK-MODY			Hexokinase_1								4	0
GCK	A188P	GCT	7	44189585	0.962	1	-7.66	56	2.46	0		Disease-associated	PF00349	2	7	1	2	GCK-MODY			Hexokinase_1								4	0
GCK	A188T	GCT	7	44189585	0.933	1	-6.18	9	1.46	0		Disease-associated	PF00349	2	7	1	2	GCK-MODY			Hexokinase_1								4	0
GCK	A188V	GCT	7	44189584	0.93	1	-6.43	7	0.94	0		Disease-associated	PF00349	2	7	1	2	GCK-MODY			Hexokinase_1								4	0
GCK	I189T	ATC	7	44189581	0.969	1	-5.93	37	2.51	0		Disease-associated	PF00349	2	7	1	2	GCK-MODY			Hexokinase_1								1	1
GCK	R191L	CGG	7	44189575	0.896	1	-6.91	41	0.19	0		Disease-associated	PF00349	2	7	1	2	GCK-MODY			Hexokinase_1								3	0
GCK	R191Q	CGG	7	44189575	0.873	1	-6.25	17	0.47	0		Disease-associated	PF00349	2	7	1	2	GCK-MODY			Hexokinase_1								3	0
GCK	R191W	CGG	7	44189576	0.936	1	-9.83	65	0.56	0		Disease-associated	PF00349	2	7	1	2	GCK-MODY			Hexokinase_1								3	0
GCK	R192S	AGA	7	44189571	0.893	1	-4.87	26	0.58	0		Disease-associated	PF00349	2	7	1	2	GCK-MODY			Hexokinase_1								1	1
GCK	G193R	GGG	7	44189570	0.811	1	-3.09	-64	0.98	0		Disease-associated	PF00349	2	7	1	2	GCK-MODY			Hexokinase_1								2	0
GCK	G193W	GGG	7	44189570	0.95	1	-7.52	20	1.36	0		Disease-associated	PF00349	2	7	1	2	GCK-MODY			Hexokinase_1								2	0
GCK	M197K	ATG	7	44189448	0.943	1	-5.31	64	2.72	0		Disease-associated	PF00349	2	7	1	2	GCK-MODY			Hexokinase_1								3	0
GCK	D198V	GAT	7	44189445	0.941	1	-4.9	23	-0.64	0		Disease-associated	PF00349	2	7	1	2	GCK-MODY			Hexokinase_1								1	0
GCK	V199L	GTG	7	44189443	0.788	1	-4.15	14	0.45	0		Disease-associated	PF00349	2	7	1	2	GCK-MODY			Hexokinase_1								1	0
GCK	V200A	GTG	7	44189439	0.937	1	-4.54	-7	2.76	0		Disease-associated	PF00349	2	7	1	2	GCK-MODY			Hexokinase_1								2	0
GCK	V200L	GTG	7	44189440	0.823	1	-3.85	-40	1.58	0		Disease-associated	PF00349	2	7	1	2	GCK-MODY			Hexokinase_1								2	0
GCK	A201P	GCA	7	44189437	0.982	1	-8.42	87	2.94	0		Disease-associated	PF00349	2	7	1	2	GCK-MODY			Hexokinase_1								2	0
GCK	A201S	GCA	7	44189437	0.929	1	-4.45	41	1.13	0		Disease-associated	PF00349	2	7	1	2	GCK-MODY			Hexokinase_1								2	0
GCK	M202R	ATG	7	44189433	0.969	1	-5.77	75	1.8	0		Disease-associated	PF00349	2	7	1	2	GCK-MODY			Hexokinase_1								2	0
GCK	M202T	ATG	7	44189433	0.917	1	-5.22	55	2.3	0		Disease-associated	PF00349	2	7	1	2	GCK-MODY			Hexokinase_1								2	0
GCK	V203A	GTG	7	44189430	0.946	1	-4.97	34	2.96	29.61		Disease-associated	PF00349	2	7	1	2	GCK-MODY			Hexokinase_1								1	0
GCK	N204D	AAT	7	44189428	0.963	1	-5.79	83	0.98	0		Disease-associated	PF00349	2	7	1	2	GCK-MODY			Hexokinase_1								1	0
GCK	D205H	GAC	7	44189425	0.992	1	-7.25	90	0.8	0		Disease-associated	PF00349	2	7	1	2	GCK-MODY			Hexokinase_1								3	0
GCK	D205N	GAC	7	44189425	0.863	1	-4.97	83	0.77	0		Disease-associated	PF00349	2	7	1	2	GCK-MODY			Hexokinase_1								3	0
GCK	D205Y	GAC	7	44189425	0.99	1	-8.24	91	0.87	0		Disease-associated	PF00349	2	7	1	2	GCK-MODY			Hexokinase_1								3	0
GCK	T206M	ACG	7	44189421	0.98	1	-6.39	87	0.27	0		Disease-associated	PF00349	2	7	1	2	GCK-MODY			Hexokinase_1								5	0
GCK	T206P	ACG	7	44189422	0.991	1	-7.39	92	1.82	0		Disease-associated	PF00349	2	7	1	2	GCK-MODY			Hexokinase_1								5	0
GCK	T206R	ACG	7	44189421	0.975	1	-8.71	91	1.09	0		Disease-associated	PF00349	2	7	1	2	GCK-MODY			Hexokinase_1								5	0
GCK	V207E	GTG	7	44189418	0.99	1	-8.28	88	2.96	0		Disease-associated	PF00349	2	7	1	2	GCK-MODY			Hexokinase_1								2	0
GCK	V207L	GTG	7	44189419	0.94	1	-5.09	81	1.04	0		Disease-associated	PF00349	2	7	1	2	GCK-MODY			Hexokinase_1								2	0
GCK	A208P	GCC	7	44189416	0.906	1	-7.08	81	2.31	0		Disease-associated	PF00349	2	7	1	2	GCK-MODY			Hexokinase_1								3	0
GCK	A208V	GCC	7	44189415	0.851	1	-7.08	64	0.17	0		Disease-associated	PF00349	2	7	1	2	GCK-MODY			Hexokinase_1								3	0
GCK	T209K	ACG	7	44189412	0.939	1	-6.76	89	1.84	0		Disease-associated	PF00349	2	7	1	2	GCK-MODY			Hexokinase_1								3	0
GCK	T209M	ACG	7	44189412	0.985	1	-7.97	79	-0.02	0		Disease-associated	PF00349	2	7	1	2	GCK-MODY			Hexokinase_1								3	0
GCK	T209R	ACG	7	44189412	0.982	1	-6.85	89	0.49	0		Disease-associated	PF00349	2	7	1	2	GCK-MODY			Hexokinase_1								3	0
GCK	M210I	ATG	7	44189408	0.94	1	-5.14	16	0.97	0		Disease-associated	PF00349	2	7	1	2	GCK-MODY			Hexokinase_1								4	0
GCK	M210T	ATG	7	44189409	0.982	1	-6.68	56	2.61	0		Disease-associated	PF00349	2	7	1	2	GCK-MODY			Hexokinase_1								4	0
GCK	M210V	ATG	7	44189410	0.952	1	-7.02	27	1.53	0		Disease-associated	PF00349	2	7	1	2	GCK-MODY			Hexokinase_1								4	0
GCK	S212F	TCC	7	44189403	0.868	1	-5.38	49	0.26	0		Disease-associated	PF00349	2	7	1	2	GCK-MODY			Hexokinase_1								2	0
GCK	S212P	TCC	7	44189404	0.933	1	-6.91	70	1.73	0		Disease-associated	PF00349	2	7	1	2	GCK-MODY			Hexokinase_1								2	0
GCK	C213R	TGC	7	44189401	0.889	1	-4.2	-16	0.69	0		Disease-associated	PF00349	2	7	1	2	GCK-MODY			Hexokinase_1								2	0
GCK	C213Y	TGC	7	44189400	0.908	1	-6.58	50	0.13	0		Disease-associated	PF00349	2	7	1	2	GCK-MODY			Hexokinase_1								2	0
GCK	Y214D	TAC	7	44189398	0.681	1	-4.26	53	2.21	0		Disease-associated	PF00349	2	7	1	2	GCK-MODY			Hexokinase_1								2	0
GCK	D217E	GAC	7	44189387	0.805	0	-3.3	-40	1.53	0		Disease-associated		2	7	1	2	GCK-MODY											2	0
GCK	C220R	TGC	7	44189380	0.84	1	-7.29	64	2.55	0		Disease-associated		2	7	1	2	GCK-MODY											2	0
GCK	C220Y	TGC	7	44189379	0.841	1	-8.48	67	1.39	0		Disease-associated		2	7	1	2	GCK-MODY											2	0
GCK	G223R	GGC	7	44189371	0.972	1	-9.02	92	0.43	0		Disease-associated	PF03727	2	7	1	2	GCK-MODY			Hexokinase_2								3	0
GCK	G223S	GGC	7	44189371	0.943	1	-4.86	75	0.5	0		Disease-associated	PF03727	2	7	1	2	GCK-MODY			Hexokinase_2								3	0
GCK	G223V	GGC	7	44189370	0.971	1	-9.02	87	-0.54	0		Disease-associated	PF03727	2	7	1	2	GCK-MODY			Hexokinase_2								3	0
GCK	M224R	ATG	7	44189367	0.834	1	-7.2	62	1.94	0		Disease-associated	PF03727	2	7	1	2	GCK-MODY			Hexokinase_2								2	0
GCK	M224T	ATG	7	44189367	0.825	1	-5.08	34	1.99	0		Disease-associated	PF03727	2	7	1	2	GCK-MODY			Hexokinase_2								2	0
GCK	I225F	ATC	7	44189365	0.976	1	-9.66	74	1.12	0		Disease-associated	PF03727	2	7	1	2	GCK-MODY			Hexokinase_2								2	0
GCK	I225M	ATC	7	44189363	0.805	1	-9.66	43	1.02	0		Disease-associated	PF03727	2	7	1	2	GCK-MODY			Hexokinase_2								2	0
GCK	V226E	GTG	7	44189361	0.968	1	-9.32	62	4.19	0		Disease-associated	PF03727	2	7	1	2	GCK-MODY			Hexokinase_2								3	0
GCK	V226L	GTG	7	44189362	0.668	1	-4.84	-75	0.88	0		Disease-associated	PF03727	2	7	1	2	GCK-MODY			Hexokinase_2								3	0
GCK	G227C	GGC	7	44189359	0.948	1	-7.1	86	0.63	0		Disease-associated	PF03727	2	7	1	2	GCK-MODY			Hexokinase_2								3	0
GCK	G227R	GGC	7	44189359	0.967	1	-7.76	93	1.35	0		Disease-associated	PF03727	2	7	1	2	GCK-MODY			Hexokinase_2								3	0
GCK	G227S	GGC	7	44189359	0.913	1	-4.77	80	1.31	0		Disease-associated	PF03727	2	7	1	2	GCK-MODY			Hexokinase_2								3	0
GCK	T228A	ACG	7	44187430	0.931	1	-5.46	64	0.61	0		Disease-associated	PF03727	2	7	1	2	GCK-MODY			Hexokinase_2								4	0
GCK	T228K	ACG	7	44187429	0.976	1	-6.38	85	0.72	0		Disease-associated	PF03727	2	7	1	2	GCK-MODY			Hexokinase_2								4	0
GCK	T228R	ACG	7	44187429	0.964	1	-7.29	84	0.57	0		Disease-associated	PF03727	2	7	1	2	GCK-MODY			Hexokinase_2								4	0
GCK	G229D	GGC	7	44187426	0.977	1	-8.7	90	1.06	0		Disease-associated	PF03727	2	7	1	2	GCK-MODY			Hexokinase_2								2	0
GCK	G229V	GGC	7	44187426	0.935	1	-6.06	79	-0.04	0		Disease-associated	PF03727	2	7	1	2	GCK-MODY			Hexokinase_2								2	0
GCK	C230Y	TGC	7	44187423	0.966	1	-6.56	82	0.35	0		Disease-associated	PF03727	2	7	1	2	GCK-MODY			Hexokinase_2								1	1
GCK	N231H	AAT	7	44187421	0.956	1	-8.29	76	0.21	0		Disease-associated	PF03727	2	7	1	2	GCK-MODY			Hexokinase_2								2	0
GCK	N231S	AAT	7	44187420	0.931	1	-5.98	71	1.01	0		Disease-associated	PF03727	2	7	1	2	GCK-MODY			Hexokinase_2								2	0
GCK	A232D	GCC	7	44187417	0.979	1	-7.88	89	2.62	0		Disease-associated	PF03727	2	7	1	2	GCK-MODY			Hexokinase_2								1	0
GCK	C233R	TGC	7	44187415	0.958	1	-8	79	2.82	0		Disease-associated	PF03727	2	7	1	2	GCK-MODY			Hexokinase_2								2	0
GCK	C233S	TGC	7	44187415	0.942	1	-4.33	46	2.57	0		Disease-associated	PF03727	2	7	1	2	GCK-MODY			Hexokinase_2								2	0
GCK	Y234H	TAC	7	44187412	0.981	1	-9.17	63	2.41	0		Disease-associated	PF03727	2	7	1	2	GCK-MODY			Hexokinase_2								1	0
GCK	M235R	ATG	7	44187408	0.934	1	-7.65	74	1.27	0		Disease-associated	PF03727	2	7	1	2	GCK-MODY			Hexokinase_2								3	0
GCK	M235T	ATG	7	44187408	0.969	1	-6.44	56	1.61	0		Disease-associated	PF03727	2	7	1	2	GCK-MODY			Hexokinase_2								3	0
GCK	M235V	ATG	7	44187409	0.852	1	-4.16	-73	1.08	0		Disease-associated	PF03727	2	7	1	2	GCK-MODY			Hexokinase_2								3	0
GCK	E236K	GAG	7	44187406	0.974	1	-6.98	75	0.91	0		Disease-associated	PF03727	2	7	1	2	GCK-MODY			Hexokinase_2								1	0
GCK	E237K	GAG	7	44187403	0.853	1	-3.53	-63	0.63	0		Disease-associated	PF03727	2	7	1	2	GCK-MODY			Hexokinase_2								1	0
GCK	Q239R	CAG	7	44187396	0.495	1	1.01	-95	0.16	40.79		Disease-associated	PF03727	2	7	1	2	GCK-MODY			Hexokinase_2								1	0
GCK	N240D	AAT	7	44187394	0.553	1	-4	3	0.68	0		Disease-associated	PF03727	2	7	1	2	GCK-MODY			Hexokinase_2								3	0
GCK	N240I	AAT	7	44187393	0.812	1	-6.3	14	1.29	0		Disease-associated	PF03727	2	7	1	2	GCK-MODY			Hexokinase_2								3	0
GCK	N240T	AAT	7	44187393	0.512	1	-4.15	-24	0.59	0		Disease-associated	PF03727	2	7	1	2	GCK-MODY			Hexokinase_2								3	0
GCK	V241A	GTG	7	44187390	0.918	1	-3.85	-23	2.06	0		Disease-associated	PF03727	2	7	1	2	GCK-MODY			Hexokinase_2								1	0
GCK	L243P	CTG	7	44187384	0.88	1	-5.96	-77	1.39	0		Disease-associated	PF03727	2	7	1	2	GCK-MODY			Hexokinase_2								1	0
GCK	V244E	GTG	7	44187381	0.957	1	-5.71	16	1.62	0		Disease-associated	PF03727	2	7	1	2	GCK-MODY			Hexokinase_2								2	0
GCK	V244G	GTG	7	44187381	0.955	1	-5.84	5	1.74	0		Disease-associated	PF03727	2	7	1	2	GCK-MODY			Hexokinase_2								2	0
GCK	G246A	GGG	7	44187375	0.839	1	-5.5	-2	1.8	0		Disease-associated	PF03727	2	7	1	2	GCK-MODY			Hexokinase_2								4	0
GCK	G246E	GGG	7	44187375	0.882	1	-4.28	-11	2.29	0		Disease-associated	PF03727	2	7	1	2	GCK-MODY			Hexokinase_2								4	0
GCK	G246R	GGG	7	44187376	0.905	1	-6.78	-1	2.47	0		Disease-associated	PF03727	2	7	1	2	GCK-MODY			Hexokinase_2								4	0
GCK	G246V	GGG	7	44187375	0.945	1	-6.58	-2	2.13	0		Disease-associated	PF03727	2	7	1	2	GCK-MODY			Hexokinase_2								4	0
GCK	E248K	GAG	7	44187370	0.717	1	-3.99	-61	-0.09	0		Disease-associated	PF03727	2	7	1	2	GCK-MODY			Hexokinase_2								1	0
GCK	G249A	GGC	7	44187366	0.917	1	-6.09	-11	1	0		Disease-associated	PF03727	2	7	1	2	GCK-MODY			Hexokinase_2								4	0
GCK	G249C	GGC	7	44187367	0.946	1	-7.57	4	0.99	0		Disease-associated	PF03727	2	7	1	2	GCK-MODY			Hexokinase_2								4	0
GCK	G249R	GGC	7	44187367	0.931	1	-4.31	25	1.78	0		Disease-associated	PF03727	2	7	1	2	GCK-MODY			Hexokinase_2								4	0
GCK	G249S	GGC	7	44187367	0.936	1	-4.3	-31	1.26	0		Disease-associated	PF03727	2	7	1	2	GCK-MODY			Hexokinase_2								4	0
GCK	R250C	CGC	7	44187364	0.944	1	-8.09	32	1.31	0		Disease-associated	PF03727	2	7	1	2	GCK-MODY			Hexokinase_2								2	1
GCK	R250P	CGC	7	44187363	0.901	1	-5.28	29	2	0		Disease-associated	PF03727	2	7	1	2	GCK-MODY			Hexokinase_2								2	1
GCK	M251I	ATG	7	44187359	0.941	1	-4.48	40	-0.05	0		Disease-associated	PF03727	2	7	1	2	GCK-MODY			Hexokinase_2								5	0
GCK	M251K	ATG	7	44187360	0.987	1	-6.56	85	2.55	0		Disease-associated	PF03727	2	7	1	2	GCK-MODY			Hexokinase_2								5	0
GCK	M251R	ATG	7	44187360	0.985	1	-7.65	84	1.72	0		Disease-associated	PF03727	2	7	1	2	GCK-MODY			Hexokinase_2								5	0
GCK	M251T	ATG	7	44187360	0.958	1	-5.13	45	1.64	0		Disease-associated	PF03727	2	7	1	2	GCK-MODY			Hexokinase_2								5	0
GCK	M251V	ATG	7	44187361	0.896	1	-3.22	-22	0.42	0		Disease-associated	PF03727	2	7	1	2	GCK-MODY			Hexokinase_2								5	0
GCK	C252G	TGC	7	44187358	0.954	1	-6.12	71	3.02	0		Disease-associated	PF03727	2	7	1	2	GCK-MODY			Hexokinase_2								4	0
GCK	C252R	TGC	7	44187358	0.957	1	-7.52	77	1.75	0		Disease-associated	PF03727	2	7	1	2	GCK-MODY			Hexokinase_2								4	0
GCK	C252W	TGC	7	44187356	0.835	1	-8.62	65	0.4	0		Disease-associated	PF03727	2	7	1	2	GCK-MODY			Hexokinase_2								4	0
GCK	C252Y	TGC	7	44187357	0.964	1	-6.81	75	0.63	0		Disease-associated	PF03727	2	7	1	2	GCK-MODY			Hexokinase_2								4	0
GCK	V253A	GTC	7	44187354	0.944	1	-8.45	37	2.93	0		Disease-associated	PF03727	2	7	1	2	GCK-MODY			Hexokinase_2								3	1
GCK	V253F	GTC	7	44187355	0.948	1	-7.07	50	0.97	0		Disease-associated	PF03727	2	7	1	2	GCK-MODY			Hexokinase_2								3	1
GCK	V253L	GTC	7	44187355	0.922	1	-4.78	32	1.36	0		Disease-associated	PF03727	2	7	1	2	GCK-MODY			Hexokinase_2								3	1
GCK	N254H	AAT	7	44187352	0.952	1	-7.39	79	0.25	0		Disease-associated	PF03727	2	7	1	2	GCK-MODY			Hexokinase_2								2	0
GCK	N254S	AAT	7	44187351	0.889	1	-5.1	76	0.82	0		Disease-associated	PF03727	2	7	1	2	GCK-MODY			Hexokinase_2								2	0
GCK	T255A	ACC	7	44187349	0.832	1	-5.47	26	1.18	0		Disease-associated	PF03727	2	7	1	2	GCK-MODY			Hexokinase_2								4	0
GCK	T255I	ACC	7	44187348	0.795	1	-4.84	13	0.15	0		Disease-associated	PF03727	2	7	1	2	GCK-MODY			Hexokinase_2								4	0
GCK	T255N	ACC	7	44187348	0.784	1	-7.74	79	1.63	0		Disease-associated	PF03727	2	7	1	2	GCK-MODY			Hexokinase_2								4	0
GCK	T255S	ACC	7	44187349	0.791	1	-5.27	32	1.67	0		Disease-associated	PF03727	2	7	1	2	GCK-MODY			Hexokinase_2								4	0
GCK	E256D	GAG	7	44187344	0.916	1	-5.71	88	0.5	0		Disease-associated	PF03727	2	7	1	2	GCK-MODY			Hexokinase_2								2	0
GCK	E256K	GAG	7	44187346	0.977	1	-6.63	92	0.9	0		Disease-associated	PF03727	2	7	1	2	GCK-MODY			Hexokinase_2								2	0
GCK	W257R	TGG	7	44187343	0.954	1	-7.95	94	3.29	0		Disease-associated	PF03727	2	7	1	2	GCK-MODY			Hexokinase_2								1	0
GCK	G258C	GGC	7	44187340	0.993	1	-6.06	61	-0.37	0		Disease-associated	PF03727	2	7	1	2	GCK-MODY			Hexokinase_2								4	0
GCK	G258D	GGC	7	44187339	0.99	1	-5.93	91	1.4	0		Disease-associated	PF03727	2	7	1	2	GCK-MODY			Hexokinase_2								4	0
GCK	G258R	GGC	7	44187340	0.996	1	-7.43	87	0.66	0		Disease-associated	PF03727	2	7	1	2	GCK-MODY			Hexokinase_2								4	0
GCK	G258S	GGC	7	44187340	0.994	1	-5.58	73	0.62	0		Disease-associated	PF03727	2	7	1	2	GCK-MODY			Hexokinase_2								4	0
GCK	A259T	GCC	7	44187337	0.901	1	-5.85	6	0.36	0		Disease-associated	PF03727	2	7	1	2	GCK-MODY			Hexokinase_2								2	0
GCK	A259V	GCC	7	44187336	0.948	1	-6.85	29	0.8	0		Disease-associated	PF03727	2	7	1	2	GCK-MODY			Hexokinase_2								2	0
GCK	F260S	TTC	7	44187333	0.994	1	-6.84	77	4.01	0		Disease-associated	PF03727	2	7	1	2	GCK-MODY			Hexokinase_2								1	0
GCK	G261E	GGG	7	44187330	0.989	1	-9.17	73	3.31	0		Disease-associated	PF03727	2	7	1	2	GCK-MODY			Hexokinase_2								2	0
GCK	S263P	TCC	7	44187325	0.689	1	-4.02	-35	1.92	99.13		Disease-associated	PF03727	2	7	1	2	GCK-MODY			Hexokinase_2								1	0
GCK	E265K	GAG	7	44187319	0.728	1	-4.31	-90	0.89	0		Disease-associated	PF03727	2	7	1	2	GCK-MODY			Hexokinase_2								2	0
GCK	E265V	GAG	7	44187318	0.735	1	-3.23	-93	0.02	0		Disease-associated	PF03727	2	7	1	2	GCK-MODY			Hexokinase_2								2	0
GCK	L266Q	CTG	7	44187315	0.98	1	-7.59	0	2.51	0		Disease-associated	PF03727	2	7	1	2	GCK-MODY			Hexokinase_2								2	0
GCK	L266V	CTG	7	44187316	0.734	1	-5.74	-47	1.35	0		Disease-associated	PF03727	2	7	1	2	GCK-MODY			Hexokinase_2								2	0
GCK	E268K	GAG	7	44187310	0.727	1	-3.08	-19	0.08	44.6		Disease-associated	PF03727	2	7	1	2	GCK-MODY			Hexokinase_2								1	0
GCK	Y273D	TAT	7	44187295	0.974	1	-8.04	84	3.47	0		Disease-associated	PF03727	2	7	1	2	GCK-MODY			Hexokinase_2								2	0
GCK	Y273N	TAT	7	44187295	0.957	1	-8.04	84	3.32	0		Disease-associated	PF03727	2	7	1	2	GCK-MODY			Hexokinase_2								2	0
GCK	D274E	GAC	7	44187290	0.929	0	-5.72	83	0.57	0		Disease-associated	PF03727	2	7	1	2	GCK-MODY			Hexokinase_2								4	0
GCK	D274G	GAC	7	44187291	0.983	1	-8.12	89	1.3	0		Disease-associated	PF03727	2	7	1	2	GCK-MODY			Hexokinase_2								4	0
GCK	D274H	GAC	7	44187292	0.964	1	-8.12	88	0.52	0		Disease-associated	PF03727	2	7	1	2	GCK-MODY			Hexokinase_2								4	0
GCK	D274N	GAC	7	44187292	0.935	1	-8.12	84	0.77	0		Disease-associated	PF03727	2	7	1	2	GCK-MODY			Hexokinase_2								4	0
GCK	R275C	CGC	7	44187289	0.901	1	-6.45	-19	1.1	0		Disease-associated	PF03727	2	7	1	2	GCK-MODY			Hexokinase_2								3	0
GCK	R275H	CGC	7	44187288	0.545	1	-4.7	-80	0.64	0		Disease-associated	PF03727	2	7	1	2	GCK-MODY			Hexokinase_2								3	0
GCK	R275L	CGC	7	44187288	0.702	1	-4	-65	0.14	0		Disease-associated	PF03727	2	7	1	2	GCK-MODY			Hexokinase_2								3	0
GCK	L276P	CTG	7	44187285	0.576	1	-3.29	-72	1.79	31.78		Disease-associated	PF03727	2	7	1	2	GCK-MODY			Hexokinase_2								1	1
GCK	V277R	GTG				0	-8.95	27	1.33	0		Disease-associated	PF03727	2	7	1	2	GCK-MODY			Hexokinase_2								1	0
GCK	D278E	GAC	7	44187278	0.896	0	-6.49	46	0.23	0		Disease-associated	PF03727	2	7	1	2	GCK-MODY			Hexokinase_2								1	0
GCK	E279G	GAG	7	44187276	0.89	1	-5.06	-45	0.94	0		Disease-associated	PF03727	2	7	1	2	GCK-MODY			Hexokinase_2								2	0
GCK	S281F	TCT	7	44187270	0.952	1	-7.93	52	0.76	0		Disease-associated	PF03727	2	7	1	2	GCK-MODY			Hexokinase_2								2	0
GCK	S281P	TCT	7	44187271	0.959	1	-9.29	65	1.49	0		Disease-associated	PF03727	2	7	1	2	GCK-MODY			Hexokinase_2								2	0
GCK	Q287K	CAG	7	44187253	0.949	1	-5.64	63	1.18	0		Disease-associated	PF03727	2	7	1	2	GCK-MODY			Hexokinase_2								3	0
GCK	Q287L	CAG	7	44187252	0.986	1	-6.58	57	0.47	0		Disease-associated	PF03727	2	7	1	2	GCK-MODY			Hexokinase_2								3	0
GCK	Q287P	CAG	7	44187252	0.989	1	-6.9	63	1.78	0		Disease-associated	PF03727	2	7	1	2	GCK-MODY			Hexokinase_2								3	0
GCK	Y289C	TAT	7	44186215	0.806	1	-5.84	42	3.19	21.61		Disease-associated	PF03727	2	7	1	2	GCK-MODY			Hexokinase_2								3	0
GCK	Y289H	TAT	7	44186216	0.928	1	-4.13	10	3.03	21.61		Disease-associated	PF03727	2	7	1	2	GCK-MODY			Hexokinase_2								3	0
GCK	Y289N	TAT	7	44186216	0.942	1	-6.8	76	4.44	21.61		Disease-associated	PF03727	2	7	1	2	GCK-MODY			Hexokinase_2								3	0
GCK	E290D	GAG	7	44186211	0.81	1	-3.83	49	1.11	0		Disease-associated	PF03727	2	7	1	2	GCK-MODY			Hexokinase_2								1	0
GCK	K291E	AAG	7	44186210	0.944	1	-6.75	89	1.31	0		Disease-associated	PF03727	2	7	1	2	GCK-MODY			Hexokinase_2								2	0
GCK	K291T	AAG	7	44186209	0.985	1	-6.59	79	2	0		Disease-associated	PF03727	2	7	1	2	GCK-MODY			Hexokinase_2								2	0
GCK	L292P	CTC	7	44186206	0.929	1	-5.86	71	3.43	4.86		Disease-associated	PF03727	2	7	1	2	GCK-MODY			Hexokinase_2								1	0
GCK	I293T	ATA	7	44186203	0.921	1	-3.01	-46	2.33	0		Disease-associated	PF03727	2	7	1	2	GCK-MODY			Hexokinase_2								1	0
GCK	G294D	GGT	7	44186200	0.793	1	-7.39	82	0.87	0		Disease-associated	PF03727	2	7	1	2	GCK-MODY			Hexokinase_2								1	0
GCK	G295C	GGC	7	44186198	0.994	1	-8.43	82	0.08	0		Disease-associated	PF03727	2	7	1	2	GCK-MODY			Hexokinase_2								3	0
GCK	G295D	GGC	7	44186197	0.907	1	-7.22	92	0.52	0		Disease-associated	PF03727	2	7	1	2	GCK-MODY			Hexokinase_2								3	0
GCK	G295S	GGC	7	44186198	0.956	1	-4.43	78	-0.19	0		Disease-associated	PF03727	2	7	1	2	GCK-MODY			Hexokinase_2								3	0
GCK	M298K	ATG	7	44186188	0.946	1	-8.22	74	2.84	0		Disease-associated	PF03727	2	7	1	2	GCK-MODY			Hexokinase_2								3	0
GCK	M298T	ATG	7	44186188	0.961	1	-7.06	48	2.39	0		Disease-associated	PF03727	2	7	1	2	GCK-MODY			Hexokinase_2								3	0
GCK	M298V	ATG	7	44186189	0.855	1	-4.65	-19	1.08	0		Disease-associated	PF03727	2	7	1	2	GCK-MODY			Hexokinase_2								3	0
GCK	G299D	GGC	7	44186185	0.99	1	-8.47	83	1.23	0		Disease-associated	PF03727	2	7	1	2	GCK-MODY			Hexokinase_2								3	0
GCK	G299R	GGC	7	44186186	0.985	1	-6.17	88	0.34	0		Disease-associated	PF03727	2	7	1	2	GCK-MODY			Hexokinase_2								3	0
GCK	G299V	GGC	7	44186185	0.986	1	-8.47	78	-0.04	0		Disease-associated	PF03727	2	7	1	2	GCK-MODY			Hexokinase_2								3	0
GCK	E300K	GAG	7	44186183	0.977	1	-5.9	72	1.18	0		Disease-associated	PF03727	2	7	1	2	GCK-MODY			Hexokinase_2								2	0
GCK	E300Q	GAG	7	44186183	0.964	1	-8.23	45	0.65	0		Disease-associated	PF03727	2	7	1	2	GCK-MODY			Hexokinase_2								2	0
GCK	V302L	GTG	7	44186177	0.78	1	-4.45	-14	0.94	0		Disease-associated	PF03727	2	7	1	2	GCK-MODY			Hexokinase_2								2	0
GCK	V302M	GTG	7	44186177	0.928	1	-5.54	-15	0.87	0		Disease-associated	PF03727	2	7	1	2	GCK-MODY			Hexokinase_2								2	0
GCK	R303L	CGG	7	44186173	0.947	1	-6.54	84	0.84	0		Disease-associated	PF03727	2	7	1	2	GCK-MODY			Hexokinase_2								2	0
GCK	R303W	CGG	7	44186174	0.971	1	-5.56	90	0.74	0		Disease-associated	PF03727	2	7	1	2	GCK-MODY			Hexokinase_2								2	0
GCK	L304P	CTT	7	44186170	0.874	1	-7.91	-8	2.48	0		Disease-associated	PF03727	2	7	1	2	GCK-MODY			Hexokinase_2								1	0
GCK	L306P	CTG	7	44186164	0.995	1	-8.49	78	3.84	0		Disease-associated	PF03727	2	7	1	2	GCK-MODY			Hexokinase_2								2	0
GCK	L306R	CTG	7	44186164	0.984	1	-8.49	71	1.9	0		Disease-associated	PF03727	2	7	1	2	GCK-MODY			Hexokinase_2								2	0
GCK	L307F	CTC	7	44186162	0.602	1	-4.84	-16	1.23	14.3		Disease-associated	PF03727	2	7	1	2	GCK-MODY			Hexokinase_2								1	0
GCK	R308K	AGG	7	44186158	0.213	1	3.23	-97	0.67	26		Disease-associated	PF03727	2	7	1	2	GCK-MODY			Hexokinase_2								2	0
GCK	R308W	AGG	7	44186159	0.853	1	-4.78	47	0.7	26		Disease-associated	PF03727	2	7	1	2	GCK-MODY			Hexokinase_2								2	0
GCK	L309H	CTC	7	44186155	0.942	1	-6.62	31	1.97	0		Disease-associated	PF03727	2	7	1	2	GCK-MODY			Hexokinase_2								2	0
GCK	L309P	CTC	7	44186155	0.897	1	-7.25	51	3.55	0		Disease-associated	PF03727	2	7	1	2	GCK-MODY			Hexokinase_2								2	0
GCK	L314P	CTG	7	44186140	0.919	1	-6.58	27	2.44	0		Disease-associated	PF03727	2	7	1	2	GCK-MODY			Hexokinase_2								1	0
[truncated: 226,310+ more rows]

## Sheet: Tab S8
NCBI code (nucleotide sequence)	Nucleotide substitution	Variation	Original amino acid	Position	Variant amino acid	Gene	Condition(s) (ClinVar)	Clinical significance (ClinVar)	Last reviewed (ClinVar)	Review status (ClinVar)	GRCh37Chromosome	GRCh37Location	GRCh38Chromosome	GRCh38Location	VariationID	AlleleID(s)	EVmutation	SNAP2	ExAC browser (allele count)	ExAC browser (allele number)	Sherloc variation classification
[truncated: 1,723 more rows]

[truncated: 3 more sheets: Tab S9, Tab S10, Tab S11]
